# Supplementary material for: Role of ADAR1 on Proliferation and Differentiation in Porcine Preadipocytes
Source: Animals (Basel). 2024 Apr 17;14(8):1201. doi: 10.3390/ani14081201 (PMC11047480; doi:10.3390/ani14081201)
Supplement: Supplementary file 1 [file animals-14-01201-s001.zip › Table S1.xlsx]

## Sheet: Table S1
Table S1 Upregulated DEGs in response to ADAR1 knockdown
gene_id	siA1	siA2	siA3	siNC1	siNC2	siNC3	A2	NC2	log2FoldChange	pvalue	padj	gene_name	gene_chr	gene_start	gene_end	gene_strand	gene_length	gene_biotype	gene_description	Family
ENSSSCG00000009216	3555.65	3090.64	2764.76	671.169	802.345	989.428	3137.02	820.981	1.93476	3.56808e-57	1.44781e-53	SPP1	8	131077786	131085340	-	1507	protein_coding	secreted phosphoprotein 1 [Source:VGNC Symbol;Acc:VGNC:93419] && sp|P14287|OSTP_PIG Osteopontin OS=Sus scrofa OX=9823 GN=SPP1 PE=1 SV=1 && PF00865:Osteopontin	-
ENSSSCG00000011727	5358.41	4802.23	4052.31	1607.22	1721.29	2082.39	4737.65	1803.63	1.3936	5.21944e-38	9.07661e-35	PTX3	13	97273594	97279569	+	1887	protein_coding	pentraxin 3 [Source:VGNC Symbol;Acc:VGNC:92000] && sp|Q0VCG9|PTX3_BOVIN Pentraxin-related protein PTX3 OS=Bos taurus OX=9913 GN=PTX3 PE=2 SV=1 && PF00354:Pentaxin family	-
ENSSSCG00000015664	620.417	510.529	449.833	129.454	107.704	141.957	526.927	126.372	2.06165	3.79446e-36	4.619e-33	ENSSSCG00000015664	9	67933220	67960372	+	7879	protein_coding	CD55 molecule (Cromer blood group) [Source:NCBI gene (formerly Entrezgene);Acc:396743] && sp|P08174|DAF_HUMAN Complement decay-accelerating factor OS=Homo sapiens OX=9606 GN=CD55 PE=1 SV=4 && PF00084:Sushi repeat (SCR repeat)	-
ENSSSCG00000025924	303.976	343.743	314.502	65.7228	51.3817	90.7242	320.74	69.2763	2.21555	7.60963e-29	4.84094e-26	IGFBP5	15	118857479	118878522	-	6005	protein_coding	insulin like growth factor binding protein 5 [Source:VGNC Symbol;Acc:VGNC:96368] && sp|Q28985|IBP5_PIG Insulin-like growth factor-binding protein 5 OS=Sus scrofa OX=9823 GN=IGFBP5 PE=2 SV=2 && -	-
ENSSSCG00000028996	2475.92	2045.17	1779.32	857.384	743.059	1021.45	2100.13	873.964	1.26547	4.75521e-24	1.80891e-21	ALDH1A1	1	226161296	226217312	-	7503	protein_coding	aldehyde dehydrogenase 1 family member A1 [Source:VGNC Symbol;Acc:VGNC:97877] && sp|P51977|AL1A1_SHEEP Retinal dehydrogenase 1 OS=Ovis aries OX=9940 GN=ALDH1A1 PE=1 SV=2 && PF00171:Aldehyde dehydrogenase family	-
ENSSSCG00000038521	1338.64	1548.88	1660.19	676.148	781.595	764.218	1515.9	740.654	1.03342	2.39936e-23	8.34496e-21	CHAC1	1	130360513	130363308	-	1549	protein_coding	ChaC glutathione specific gamma-glutamylcyclotransferase 1 [Source:VGNC Symbol;Acc:VGNC:86619] && sp|Q9BUX1|CHAC1_HUMAN Glutathione-specific gamma-glutamylcyclotransferase 1 OS=Homo sapiens OX=9606 GN=CHAC1 PE=1 SV=3 && PF04752:ChaC-like protein	-
ENSSSCG00000037077	1458.51	1350.56	1367.61	616.4	549.389	768.488	1392.23	644.759	1.11175	1.7652e-22	5.65469e-20	SHMT2	5	22532894	22540321	+	3451	protein_coding	serine hydroxymethyltransferase 2 [Source:VGNC Symbol;Acc:VGNC:92856] && sp|Q3SZ20|GLYM_BOVIN Serine hydroxymethyltransferase, mitochondrial OS=Bos taurus OX=9913 GN=SHMT2 PE=2 SV=1 && PF00464:Serine hydroxymethyltransferase	-
ENSSSCG00000004193	945.489	806.474	848.202	375.417	404.137	454.689	866.722	411.414	1.07609	8.34968e-21	2.16257e-18	ENPP1	1	31722721	31796595	-	11041	protein_coding	ectonucleotide pyrophosphatase/phosphodiesterase 1 [Source:VGNC Symbol;Acc:VGNC:87708] && sp|P22413|ENPP1_HUMAN Ectonucleotide pyrophosphatase/phosphodiesterase family member 1 OS=Homo sapiens OX=9606 GN=ENPP1 PE=1 SV=2 && PF01223:DNA/RNA non-specific endonuclease|PF01663:Type I phosphodiesterase / nucleotide pyrophosphatase	-
ENSSSCG00000016031	303.017	330.522	312.596	129.454	143.276	152.63	315.378	141.787	1.154	2.46876e-13	2.44327e-11	CALCRL	15	92233269	92332385	-	8118	protein_coding	calcitonin receptor like receptor [Source:NCBI gene (formerly Entrezgene);Acc:397172] && sp|Q8WN93|CALRL_PIG Calcitonin gene-related peptide type 1 receptor OS=Sus scrofa OX=9823 GN=CALCRL PE=1 SV=1 && PF00002:7 transmembrane receptor (Secretin family)|PF02793:Hormone receptor domain	-
ENSSSCG00000010370	515.896	480.02	423.148	246.958	126.478	213.469	473.021	195.635	1.27453	8.10036e-12	6.32088e-10	ENSSSCG00000010370	14	88314606	88337467	-	6576	protein_coding	annexin A8 [Source:NCBI gene (formerly Entrezgene);Acc:100155930] && sp|Q95L54|ANXA8_BOVIN Annexin A8 OS=Bos taurus OX=9913 GN=ANXA8 PE=2 SV=1 && -	-
ENSSSCG00000011959	535.074	340.692	298.3	152.357	122.526	180.381	391.355	151.755	1.36843	3.76952e-11	2.50745e-09	ABI3BP	13	158013718	158291103	+	6636	protein_coding	ABI family member 3 binding protein [Source:HGNC Symbol;Acc:HGNC:17265] && sp|Q7Z7G0|TARSH_HUMAN Target of Nesh-SH3 OS=Homo sapiens OX=9606 GN=ABI3BP PE=1 SV=1 && PF00041:Fibronectin type III domain	-
ENSSSCG00000038149	274.249	235.942	197.278	111.53	76.0845	116.34	235.823	101.318	1.2205	3.43339e-09	1.54795e-07	KCNE4	15	124912405	124915780	+	2846	protein_coding	potassium voltage-gated channel subfamily E regulatory subunit 4 [Source:VGNC Symbol;Acc:VGNC:96387] && sp|Q9WTW3|KCNE4_MOUSE Potassium voltage-gated channel subfamily E member 4 OS=Mus musculus OX=10090 GN=Kcne4 PE=2 SV=1 && PF02060:Slow voltage-gated potassium channel	-
ENSSSCG00000012871	243.564	253.231	277.333	112.525	124.502	149.428	258.043	128.818	1.00421	9.32237e-09	3.82522e-07	FGF19	2	3583027	3587825	+	1734	protein_coding	fibroblast growth factor 19 [Source:VGNC Symbol;Acc:VGNC:88108] && sp|O95750|FGF19_HUMAN Fibroblast growth factor 19 OS=Homo sapiens OX=9606 GN=FGF19 PE=1 SV=1 && PF00167:Fibroblast growth factor	-
ENSSSCG00000023894	288.633	251.197	235.4	119.496	60.2747	137.687	258.41	105.819	1.29085	2.18659e-08	8.18997e-07	AKNA	1	254941598	254994201	-	8125	protein_coding	AT-hook transcription factor [Source:VGNC Symbol;Acc:VGNC:85228] && sp|Q7Z591|AKNA_HUMAN Microtubule organization protein AKNA OS=Homo sapiens OX=9606 GN=AKNA PE=1 SV=2 && -	-
ENSSSCG00000039340	114.111	125.09	119.129	47.7984	35.572	57.6366	119.443	47.0023	1.34859	1.98039e-07	5.68569e-06	CCDC184	5	78561700	78562287	+	588	protein_coding	coiled-coil domain containing 184 [Source:VGNC Symbol;Acc:VGNC:86279] && sp|Q0VC19|CC184_BOVIN Coiled-coil domain-containing protein 184 OS=Bos taurus OX=9913 GN=CCDC184 PE=2 SV=1 && PF15726:Domain of unknown function (DUF4677)	-
ENSSSCG00000036036	196.577	118.988	162.016	62.7354	69.1677	73.6467	159.194	68.5166	1.21828	3.18798e-07	8.70119e-06	XG	X	11144	36607	+	1815	protein_coding	Xg glycoprotein (Xg blood group) [Source:HGNC Symbol;Acc:HGNC:12806] && sp|P55808|XG_HUMAN Glycoprotein Xg OS=Homo sapiens OX=9606 GN=XG PE=2 SV=1 && -	-
ENSSSCG00000006345	257.948	204.415	126.754	82.6514	36.5601	89.6569	196.372	69.6228	1.49827	3.28896e-07	8.91683e-06	OLFML2B	4	88521893	88560382	+	3520	protein_coding	olfactomedin like 2B [Source:VGNC Symbol;Acc:VGNC:91034] && sp|Q68BL8|OLM2B_HUMAN Olfactomedin-like protein 2B OS=Homo sapiens OX=9606 GN=OLFML2B PE=2 SV=2 && PF02191:Olfactomedin-like domain	-
ENSSSCG00000032803	166.851	133.226	146.768	63.7312	77.0726	65.108	148.948	68.6373	1.11755	5.44328e-07	1.38621e-05	CYP2S1	6	49221315	49235330	+	3098	protein_coding	cytochrome P450 family 2 subfamily S member 1 [Source:VGNC Symbol;Acc:VGNC:103351] && sp|Q96SQ9|CP2S1_HUMAN Cytochrome P450 2S1 OS=Homo sapiens OX=9606 GN=CYP2S1 PE=1 SV=2 && PF00067:Cytochrome P450	-
ENSSSCG00000012651	163.015	120.005	83.8671	38.8362	16.7979	55.5019	122.296	37.0453	1.72833	6.21315e-07	1.55944e-05	XPNPEP2	X	106333825	106363641	+	5741	protein_coding	X-prolyl aminopeptidase 2 [Source:VGNC Symbol;Acc:VGNC:95001] && sp|Q95333|XPP2_PIG Xaa-Pro aminopeptidase 2 OS=Sus scrofa OX=9823 GN=XPNPEP2 PE=1 SV=1 && -	-
ENSSSCG00000044439	135.207	153.566	126.754	59.748	74.1082	65.108	138.509	66.3214	1.06133	3.02903e-06	6.43496e-05	ENSSSCG00000044439	17	62779765	62784965	-	1805	lncRNA	- && - && -	-
ENSSSCG00000033883	157.262	159.668	125.801	78.6682	52.3698	76.8488	147.577	69.2956	1.09164	3.41576e-06	7.13208e-05	ENSSSCG00000033883	12	3728736	3734205	+	1655	protein_coding	- && sp|Q9FPH3|THA2_ARATH Probable low-specificity L-threonine aldolase 2 OS=Arabidopsis thaliana OX=3702 GN=THA2 PE=1 SV=1 && PF01212:Beta-eliminating lyase	-
ENSSSCG00000051532	83.4255	72.2064	80.055	23.8992	30.6314	34.155	78.5623	29.5619	1.41276	5.48887e-06	0.000108468	ENSSSCG00000051532	13	125395603	125400999	+	3850	lncRNA	- && - && -	-
ENSSSCG00000032591	88.2201	81.3593	48.6048	30.8698	8.89299	21.3469	72.7281	20.3699	1.83684	5.85928e-06	0.000114303	ENSSSCG00000032591	2	156366	159320	-	1027	protein_coding	- && sp|Q01628|IFM3_HUMAN Interferon-induced transmembrane protein 3 OS=Homo sapiens OX=9606 GN=IFITM3 PE=1 SV=2 && PF04505:Interferon-induced transmembrane protein	-
ENSSSCG00000012103	52.7403	60.0025	81.008	9.958	7.90488	30.953	64.5836	16.272	2.00141	6.30986e-06	0.000122114	ENSSSCG00000012103	X	6242306	6276639	-	1544	protein_coding	- && sp|P51810|GP143_HUMAN G-protein coupled receptor 143 OS=Homo sapiens OX=9606 GN=GPR143 PE=1 SV=2 && PF02101:Ocular albinism type 1 protein	-
ENSSSCG00000009526	201.372	138.311	111.505	74.685	55.3342	72.5794	150.396	67.5329	1.15626	6.81675e-06	0.000130521	ITGBL1	11	70042232	70248362	+	5084	protein_coding	integrin subunit beta like 1 [Source:VGNC Symbol;Acc:VGNC:89247] && sp|O95965|ITGBL_HUMAN Integrin beta-like protein 1 OS=Homo sapiens OX=9606 GN=ITGBL1 PE=2 SV=1 && PF07974:EGF-like domain	-
ENSSSCG00000043781	2728.11	3110.98	3765.44	871.325	1702.51	1059.87	3201.51	1211.24	1.40221	1.98997e-05	0.000328238	RHOB	3	117773405	117777574	-	3009	protein_coding	ras homolog family member B [Source:NCBI gene (formerly Entrezgene);Acc:100144503] && sp|Q3ZBW5|RHOB_BOVIN Rho-related GTP-binding protein RhoB OS=Bos taurus OX=9913 GN=RHOB PE=2 SV=1 && PF00071:Ras family	-
ENSSSCG00000000443	124.659	80.3423	113.411	46.8026	33.5957	56.5692	106.137	45.6559	1.22135	2.06605e-05	0.00033895	GLI1	5	22732516	22747421	+	5191	protein_coding	GLI family zinc finger 1 [Source:VGNC Symbol;Acc:VGNC:88482] && sp|P08151|GLI1_HUMAN Zinc finger protein GLI1 OS=Homo sapiens OX=9606 GN=GLI1 PE=1 SV=1 && -	zf-C2H2
ENSSSCG00000008841	6944.46	6252.46	5293.16	2857.95	2205.46	3849.91	6163.36	2971.11	1.05279	4.32414e-05	0.000649703	PDGFRA	8	40967493	41021442	+	6660	protein_coding	platelet derived growth factor receptor alpha [Source:VGNC Symbol;Acc:VGNC:98179] && sp|P16234|PGFRA_HUMAN Platelet-derived growth factor receptor alpha OS=Homo sapiens OX=9606 GN=PDGFRA PE=1 SV=1 && PF07679:Immunoglobulin I-set domain|PF07714:Protein tyrosine kinase	-
novel.42	110.275	106.784	108.646	44.811	62.2509	55.5019	108.568	54.1879	1.00276	6.59615e-05	0.000933663	-	13	89897371	89956230	-	1732	-	- && - && -	-
ENSSSCG00000005638	3617.98	2831.3	2069.99	1227.82	976.253	1560.46	2839.76	1254.84	1.17837	7.80687e-05	0.00107869	ENSSSCG00000005638	1	268609633	268614466	+	1874	protein_coding	lipocalin 2 [Source:VGNC Symbol;Acc:VGNC:89662] && sp|P80188|NGAL_HUMAN Neutrophil gelatinase-associated lipocalin OS=Homo sapiens OX=9606 GN=LCN2 PE=1 SV=2 && PF00061:Lipocalin / cytosolic fatty-acid binding protein family	-
ENSSSCG00000040418	58.4938	50.8495	36.2154	18.9202	13.8335	13.8755	48.5196	15.5431	1.64047	7.8937e-05	0.0010866	FSIP1	1	131510455	131719417	+	3871	protein_coding	fibrous sheath interacting protein 1 [Source:VGNC Symbol;Acc:VGNC:88254] && sp|Q8NA03|FSIP1_HUMAN Fibrous sheath-interacting protein 1 OS=Homo sapiens OX=9606 GN=FSIP1 PE=2 SV=1 && PF15554:FSIP1 family	-
ENSSSCG00000004565	3480.86	3259.46	2851.48	1144.17	763.809	1761.12	3197.27	1223.03	1.38652	8.24894e-05	0.00111945	CA12	1	108649271	108710651	+	5648	protein_coding	carbonic anhydrase 12 [Source:VGNC Symbol;Acc:VGNC:86097] && sp|O43570|CAH12_HUMAN Carbonic anhydrase 12 OS=Homo sapiens OX=9606 GN=CA12 PE=1 SV=1 && PF00194:Eukaryotic-type carbonic anhydrase	-
ENSSSCG00000008240	109.316	105.767	78.1489	45.8068	27.6671	56.5692	97.7441	43.3477	1.17634	9.08327e-05	0.0012164	ENSSSCG00000008240	3	59319981	59327062	-	1978	protein_coding	SH2 domain containing 6 [Source:VGNC Symbol;Acc:VGNC:92813] && sp|Q7Z4S9|SH2D6_HUMAN SH2 domain-containing protein 6 OS=Homo sapiens OX=9606 GN=SH2D6 PE=2 SV=1 && -	-
ENSSSCG00000005992	99.7271	87.4612	79.102	28.8782	52.3698	39.4917	88.7634	40.2466	1.1405	0.000125398	0.00158676	SHAS2	4	17596472	17675586	+	8135	protein_coding	hyaluronan synthase 2 [Source:NCBI gene (formerly Entrezgene);Acc:397120] && sp|Q92819|HYAS2_HUMAN Hyaluronan synthase 2 OS=Homo sapiens OX=9606 GN=HAS2 PE=1 SV=1 && PF03142:Chitin synthase	-
ENSSSCG00000039998	163.015	168.821	102.928	71.6976	29.6433	90.7242	144.921	64.0217	1.18148	0.000150986	0.00184348	CLIC2	X	125546467	125570523	-	1654	protein_coding	chloride intracellular channel 2 [Source:VGNC Symbol;Acc:VGNC:86761] && sp|O15247|CLIC2_HUMAN Chloride intracellular channel protein 2 OS=Homo sapiens OX=9606 GN=CLIC2 PE=1 SV=3 && PF13409:Glutathione S-transferase, N-terminal domain|PF13410:Glutathione S-transferase, C-terminal domain	-
ENSSSCG00000015398	1201.52	1044.45	835.812	432.177	401.173	661.753	1027.26	498.368	1.04393	0.000180345	0.0021252	SEMA3A	9	96065922	96387950	+	5652	protein_coding	semaphorin 3A [Source:VGNC Symbol;Acc:VGNC:92693] && sp|Q63548|SEM3A_RAT Semaphorin-3A OS=Rattus norvegicus OX=10116 GN=Sema3a PE=2 SV=1 && PF01403:Sema domain	-
ENSSSCG00000013517	66.1651	66.1044	74.3368	23.8992	28.6552	37.357	68.8688	29.9705	1.20396	0.000199158	0.00231172	UHRF1	2	73898085	73935682	-	4340	protein_coding	ubiquitin like with PHD and ring finger domains 1 [Source:VGNC Symbol;Acc:VGNC:94689] && sp|Q96T88|UHRF1_HUMAN E3 ubiquitin-protein ligase UHRF1 OS=Homo sapiens OX=9606 GN=UHRF1 PE=1 SV=1 && PF02182:SAD/SRA domain|PF00240:Ubiquitin family|PF12148:Tandem tudor domain within UHRF1|PF00628:PHD-finger	-
ENSSSCG00000016381	2318.65	2013.64	1634.46	947.006	598.795	1195.43	1988.92	913.742	1.12231	0.000265217	0.00294301	SNED1	15	139821046	139881098	+	8946	protein_coding	sushi, nidogen and EGF like domains 1 [Source:VGNC Symbol;Acc:VGNC:107172] && sp|Q8TER0|SNED1_HUMAN Sushi, nidogen and EGF-like domain-containing protein 1 OS=Homo sapiens OX=9606 GN=SNED1 PE=2 SV=2 && -	-
ENSSSCG00000001137	142.878	99.6651	104.834	41.8236	49.4055	81.1181	115.792	57.4491	1.01589	0.000315759	0.00340454	H1-3	7	20862942	20882693	-	1365	protein_coding	H1.3 linker histone, cluster member [Source:HGNC Symbol;Acc:HGNC:4717] && sp|A7MAZ5|H13_BOVIN Histone H1.3 OS=Bos taurus OX=9913 GN=H1-3 PE=1 SV=1 && PF00125:Core histone H2A/H2B/H3/H4|PF00538:linker histone H1 and H5 family	-
ENSSSCG00000036305	45.069	44.7476	49.5579	12.9454	15.8098	23.4816	46.4581	17.4122	1.42123	0.000452072	0.00458972	SMIM1	6	65255823	65259126	+	1045	protein_coding	small integral membrane protein 1 (Vel blood group) [Source:HGNC Symbol;Acc:HGNC:44204] && sp|B2RUZ4|SMIM1_HUMAN Small integral membrane protein 1 OS=Homo sapiens OX=9606 GN=SMIM1 PE=1 SV=1 && PF15875:Domain of unknown function (DUF4731)	-
ENSSSCG00000006023	54.6581	61.0195	34.3093	17.9244	12.8454	24.5489	49.9956	18.4396	1.44245	0.000489726	0.00491057	SYBU	4	27899969	27974660	+	3265	protein_coding	syntabulin [Source:VGNC Symbol;Acc:VGNC:93649] && sp|Q9NX95|SYBU_HUMAN Syntabulin OS=Homo sapiens OX=9606 GN=SYBU PE=1 SV=2 && -	-
ENSSSCG00000039283	61.3705	66.1044	55.2761	26.8866	29.6433	25.6163	60.917	27.3821	1.15198	0.000548632	0.00541646	SIX3	3	95521333	95525436	-	2265	protein_coding	SIX homeobox 3 [Source:VGNC Symbol;Acc:VGNC:92894] && sp|O95343|SIX3_HUMAN Homeobox protein SIX3 OS=Homo sapiens OX=9606 GN=SIX3 PE=1 SV=1 && PF00046:Homeodomain|PF16878:Transcriptional regulator, SIX1, N-terminal SD domain	Homeobox
ENSSSCG00000000289	45.069	28.4757	27.638	8.9622	0	14.9428	33.7276	7.96834	2.09487	0.000834643	0.00758217	NFE2	5	19494677	19501810	-	1753	protein_coding	nuclear factor, erythroid 2 [Source:VGNC Symbol;Acc:VGNC:90712] && sp|Q5EAD3|NFE2_BOVIN Transcription factor NF-E2 45 kDa subunit OS=Bos taurus OX=9913 GN=NFE2 PE=2 SV=1 && -	TF_bZIP
ENSSSCG00000004889	86.3023	48.8156	40.0275	14.937	11.8573	36.2897	58.3818	21.028	1.4817	0.000852137	0.00769515	SERPINB10	1	157841510	157866913	-	1944	protein_coding	serpin family B member 10 [Source:NCBI gene (formerly Entrezgene);Acc:100154994] && sp|B2KI30|SPB10_RHIFE Serpin B10 OS=Rhinolophus ferrumequinum OX=59479 GN=SERPINB10 PE=3 SV=1 && PF00079:Serpin (serine protease inhibitor)	-
ENSSSCG00000007463	1628.24	1453.28	1178.91	645.279	386.351	878.424	1420.14	636.685	1.15763	0.000856148	0.00771992	PTGIS	17	51153154	51200300	-	5463	protein_coding	prostaglandin I2 synthase [Source:VGNC Symbol;Acc:VGNC:96515] && sp|Q29626|PTGIS_BOVIN Prostacyclin synthase OS=Bos taurus OX=9913 GN=PTGIS PE=1 SV=1 && PF00067:Cytochrome P450	-
ENSSSCG00000015487	48.9046	42.7136	53.37	21.9076	9.8811	24.5489	48.3294	18.7792	1.36916	0.000882109	0.00788393	TNFSF18	9	115448971	115459886	-	2709	protein_coding	TNF superfamily member 18 [Source:VGNC Symbol;Acc:VGNC:94272] && sp|Q9UNG2|TNF18_HUMAN Tumor necrosis factor ligand superfamily member 18 OS=Homo sapiens OX=9606 GN=TNFSF18 PE=1 SV=2 && -	-
ENSSSCG00000036360	35.4798	33.5607	22.8729	9.958	4.94055	12.8081	30.6378	9.23556	1.73602	0.0011344	0.0096974	LURAP1L	1	209619622	209668894	-	3832	protein_coding	leucine rich adaptor protein 1 like [Source:VGNC Symbol;Acc:VGNC:89896] && sp|Q8IV03|LUR1L_HUMAN Leucine rich adaptor protein 1-like OS=Homo sapiens OX=9606 GN=LURAP1L PE=1 SV=2 && PF14854:Leucine rich adaptor protein	-
ENSSSCG00000012644	52.7403	60.0025	55.2761	21.9076	29.6433	25.6163	56.0063	25.7224	1.1218	0.0012315	0.0103341	TENM1	X	101856938	102411207	-	8525	protein_coding	teneurin transmembrane protein 1 [Source:VGNC Symbol;Acc:VGNC:98363] && sp|Q9UKZ4|TEN1_HUMAN Teneurin-1 OS=Homo sapiens OX=9606 GN=TENM1 PE=1 SV=2 && PF06484:Teneurin Intracellular Region|PF15636:GHH signature containing HNH/Endo VII superfamily nuclease toxin	-
ENSSSCG00000033000	74.7953	73.2233	63.8534	22.9034	35.572	44.8284	70.624	34.4346	1.03956	0.00136244	0.0112517	TIMP4	13	68179805	68190942	-	5534	protein_coding	TIMP metallopeptidase inhibitor 4 [Source:VGNC Symbol;Acc:VGNC:93997] && sp|O97563|TIMP4_BOVIN Metalloproteinase inhibitor 4 OS=Bos taurus OX=9913 GN=TIMP4 PE=2 SV=2 && -	-
ENSSSCG00000016002	50.8224	22.3738	34.3093	11.9496	7.90488	17.0775	35.8352	12.3107	1.54903	0.00199605	0.0152434	CCDC141	15	84535923	84734182	-	7450	protein_coding	coiled-coil domain containing 141 [Source:HGNC Symbol;Acc:HGNC:26821] && sp|Q6ZP82|CC141_HUMAN Coiled-coil domain-containing protein 141 OS=Homo sapiens OX=9606 GN=CCDC141 PE=1 SV=2 && PF07679:Immunoglobulin I-set domain	-
ENSSSCG00000010523	55.617	51.8665	36.2154	11.9496	19.7622	28.8183	47.8996	20.1767	1.25202	0.00249332	0.0181962	HOGA1	14	108959134	108986726	+	5208	protein_coding	4-hydroxy-2-oxoglutarate aldolase 1 [Source:VGNC Symbol;Acc:VGNC:88927] && sp|Q86XE5|HOGA1_HUMAN 4-hydroxy-2-oxoglutarate aldolase, mitochondrial OS=Homo sapiens OX=9606 GN=HOGA1 PE=1 SV=1 && -	-
ENSSSCG00000033268	46.0279	53.9005	43.8396	20.9118	22.7265	22.4142	47.9227	22.0175	1.12136	0.00260351	0.0187975	CABCOCO1	14	65152923	65277975	+	3461	protein_coding	ciliary associated calcium binding coiled-coil 1 [Source:VGNC Symbol;Acc:VGNC:86107] && sp|Q8IVU9|CBCO1_HUMAN Ciliary-associated calcium-binding coiled-coil protein 1 OS=Homo sapiens OX=9606 GN=CABCOCO1 PE=1 SV=1 && PF14769:Flagellar C1a complex subunit C1a-32	-
ENSSSCG00000015986	39.3155	35.5947	37.1684	17.9244	13.8335	13.8755	37.3595	15.2111	1.29553	0.00269047	0.0192784	HOXD1	15	81987752	81990807	+	2735	protein_coding	homeobox D1 [Source:VGNC Symbol;Acc:VGNC:96350] && sp|Q9GZZ0|HXD1_HUMAN Homeobox protein Hox-D1 OS=Homo sapiens OX=9606 GN=HOXD1 PE=2 SV=1 && PF00046:Homeodomain	Homeobox
novel.91	401.785	498.326	622.332	154.349	298.409	292.452	507.481	248.404	1.03094	0.00273124	0.0194771	-	18	50002898	50010701	+	2400	-	- && sp|P16611|IBP3_PIG Insulin-like growth factor-binding protein 3 OS=Sus scrofa OX=9823 GN=IGFBP3 PE=1 SV=3 && PF00219:Insulin-like growth factor binding protein	-
ENSSSCG00000009580	45.069	54.9175	31.4502	23.8992	18.7741	10.6734	43.8122	17.7822	1.2943	0.00279957	0.0198135	S1PR3	14	659309	671709	+	3770	protein_coding	sphingosine-1-phosphate receptor 3 [Source:VGNC Symbol;Acc:VGNC:92553] && sp|Q99500|S1PR3_HUMAN Sphingosine 1-phosphate receptor 3 OS=Homo sapiens OX=9606 GN=S1PR3 PE=1 SV=2 && -	-
ENSSSCG00000012724	82.4666	82.3763	78.1489	16.9286	62.2509	39.4917	80.9973	39.5571	1.03329	0.0038413	0.0254546	SLITRK2	X	118825631	118834291	+	4694	protein_coding	SLIT and NTRK like family member 2 [Source:VGNC Symbol;Acc:VGNC:93207] && sp|Q9H156|SLIK2_HUMAN SLIT and NTRK-like protein 2 OS=Homo sapiens OX=9606 GN=SLITRK2 PE=1 SV=1 && PF13855:Leucine rich repeat	-
ENSSSCG00000020906	56.5759	34.5777	38.1214	15.9328	8.89299	28.8183	43.0917	17.8814	1.27751	0.00513234	0.031908	GHSR	13	110981604	111107423	-	10206	protein_coding	TNF superfamily member 10 [Source:NCBI gene (formerly Entrezgene);Acc:406191] && sp|Q95254|GHSR_PIG Growth hormone secretagogue receptor type 1 OS=Sus scrofa OX=9823 GN=GHSR PE=2 SV=1 && PF00001:7 transmembrane receptor (rhodopsin family)	-
ENSSSCG00000032903	55.617	49.8326	43.8396	11.9496	28.6552	28.8183	49.7631	23.141	1.10712	0.00530791	0.0327653	FAAP20	6	64158867	64165153	-	1720	protein_coding	FA core complex associated protein 20 [Source:HGNC Symbol;Acc:HGNC:26428] && sp|A5PKK9|FAP20_BOVIN Fanconi anemia core complex-associated protein 20 OS=Bos taurus OX=9913 GN=FAAP20 PE=2 SV=2 && PF15750:Ubiquitin-binding zinc-finger|PF15751:FAAP20 FANCA interaction domain	-
ENSSSCG00000016831	43.1511	45.7646	42.8866	20.9118	19.7622	22.4142	43.9341	21.0294	1.06362	0.00542549	0.0333895	SPEF2	16	21088292	21264853	+	10811	protein_coding	sperm flagellar 2 [Source:NCBI gene (formerly Entrezgene);Acc:733620] && sp|Q2IA00|SPEF2_PIG Sperm flagellar protein 2 OS=Sus scrofa OX=9823 GN=SPEF2 PE=2 SV=1 && PF06294:CH-like domain in sperm protein|PF00406:Adenylate kinase	-
ENSSSCG00000023186	42.1922	30.5097	26.685	18.9202	1.97622	12.8081	33.129	11.2349	1.56306	0.00564884	0.0343989	CA4	12	37962943	37972509	-	1279	protein_coding	carbonic anhydrase 4 [Source:VGNC Symbol;Acc:VGNC:86100] && sp|Q95323|CAH4_BOVIN Carbonic anhydrase 4 OS=Bos taurus OX=9913 GN=CA4 PE=2 SV=1 && PF00194:Eukaryotic-type carbonic anhydrase	-
ENSSSCG00000013023	41.2333	51.8665	48.6048	20.9118	15.8098	33.0877	47.2349	23.2697	1.02635	0.00875086	0.0481977	RASGRP2	2	7422845	7440413	+	6336	protein_coding	RAS guanyl releasing protein 2 [Source:VGNC Symbol;Acc:VGNC:92114] && sp|Q7LDG7|GRP2_HUMAN RAS guanyl-releasing protein 2 OS=Homo sapiens OX=9606 GN=RASGRP2 PE=1 SV=1 && -	-
