# Supplementary material for: Role of ADAR1 on Proliferation and Differentiation in Porcine Preadipocytes
Source: Animals (Basel). 2024 Apr 17;14(8):1201. doi: 10.3390/ani14081201 (PMC11047480; doi:10.3390/ani14081201)
Supplement: Supplementary file 1 [file animals-14-01201-s001.zip › Table S2.xlsx]

## Sheet: Table S2
Table S2 Downregulated DEGs in response to ADAR1 knockdown
gene_id	siA1	siA2	siA3	siNC1	siNC2	siNC3	A2	NC2	log2FoldChange	pvalue	padj	gene_name	gene_chr	gene_start	gene_end	gene_strand	gene_length	gene_biotype	gene_description	Family
ENSSSCG00000009403	4592.24	4622.22	4430.66	10179.1	12058.9	10460	4548.38	10899.3	-1.26088	3.15629e-61	3.84216e-57	ITM2B	11	19349133	19377917	-	1683	protein_coding	integral membrane protein 2B [Source:VGNC Symbol;Acc:VGNC:103971] && sp|Q52N47|ITM2B_PIG Integral membrane protein 2B OS=Sus scrofa OX=9823 GN=ITM2B PE=2 SV=1 && PF04089:BRICHOS domain	-
ENSSSCG00000031701	483.293	512.563	404.087	1431.96	1464.38	1488.94	466.648	1461.76	-1.64804	1.30013e-57	7.91326e-54	GXYLT1	5	73358764	73408366	-	7101	protein_coding	glucoside xylosyltransferase 1 [Source:VGNC Symbol;Acc:VGNC:88756] && sp|Q4G148|GXLT1_HUMAN Glucoside xylosyltransferase 1 OS=Homo sapiens OX=9606 GN=GXYLT1 PE=1 SV=2 && PF01501:Glycosyl transferase family 8	-
ENSSSCG00000010674	438.224	451.544	493.673	1323.42	1385.33	1287.22	461.147	1331.99	-1.53022	6.55709e-56	1.99549e-52	FAM204A	14	128365889	128402560	-	8937	protein_coding	family with sequence similarity 204 member A [Source:VGNC Symbol;Acc:VGNC:107389] && sp|Q3ZCI6|F204A_BOVIN Protein FAM204A OS=Bos taurus OX=9913 GN=FAM204A PE=2 SV=1 && -	-
ENSSSCG00000013312	2096.19	1945.5	1917.51	4594.62	4378.32	4036.69	1986.4	4336.54	-1.12647	1.64602e-47	4.00739e-44	HIPK3	2	27580129	27685846	-	7881	protein_coding	homeodomain interacting protein kinase 3 [Source:VGNC Symbol;Acc:VGNC:88889] && sp|Q9H422|HIPK3_HUMAN Homeodomain-interacting protein kinase 3 OS=Homo sapiens OX=9606 GN=HIPK3 PE=1 SV=1 && -	-
ENSSSCG00000007743	632.883	661.044	584.211	1428.97	1459.44	1423.84	626.046	1437.42	-1.19962	1.53883e-39	3.12202e-36	ENSSSCG00000007743	3	16812404	16819130	+	906	protein_coding	- && sp|Q9Y6H1|CHCH2_HUMAN Coiled-coil-helix-coiled-coil-helix domain-containing protein 2 OS=Homo sapiens OX=9606 GN=CHCHD2 PE=1 SV=1 && -	-
ENSSSCG00000005466	644.39	725.115	704.293	1568.39	1543.43	1463.33	691.266	1525.05	-1.14201	2.25864e-36	3.05493e-33	PTBP3	1	252986719	253093050	-	10152	protein_coding	polypyrimidine tract binding protein 3 [Source:VGNC Symbol;Acc:VGNC:91938] && sp|O95758|PTBP3_HUMAN Polypyrimidine tract-binding protein 3 OS=Homo sapiens OX=9606 GN=PTBP3 PE=1 SV=2 && PF13893:RNA recognition motif. (a.k.a. RRM, RBD, or RNP domain)|PF11835:RRM-like domain	-
ENSSSCG00000004334	560.965	565.447	567.056	1254.71	1381.38	1219.97	564.489	1285.35	-1.18741	1.38705e-35	1.53496e-32	MAP3K7	1	58481956	58548057	-	5244	protein_coding	mitogen-activated protein kinase kinase kinase 7 [Source:VGNC Symbol;Acc:VGNC:89987] && sp|A2VDU3|M3K7_BOVIN Mitogen-activated protein kinase kinase kinase 7 OS=Bos taurus OX=9913 GN=MAP3K7 PE=2 SV=1 && PF07714:Protein tyrosine kinase	-
ENSSSCG00000034167	574.389	618.331	664.266	1478.76	1409.04	1325.64	618.995	1404.48	-1.18221	1.21394e-34	1.23144e-31	SLC5A3	13	197688631	197718696	+	7177	protein_coding	solute carrier family 5 member 3 [Source:VGNC Symbol;Acc:VGNC:93144] && sp|P31637|SC5A3_CANLF Sodium/myo-inositol cotransporter OS=Canis lupus familiaris OX=9615 GN=SLC5A3 PE=2 SV=1 && PF00474:Sodium:solute symporter family	-
ENSSSCG00000006267	623.294	682.401	673.796	1503.66	1570.11	1320.3	659.83	1464.69	-1.15099	8.74051e-32	7.59988e-29	PCMTD1	4	78098999	78162969	+	7943	protein_coding	protein-L-isoaspartate (D-aspartate) O-methyltransferase domain containing 1 [Source:VGNC Symbol;Acc:VGNC:98830] && sp|A2VDP2|PCMD1_BOVIN Protein-L-isoaspartate O-methyltransferase domain-containing protein 1 OS=Bos taurus OX=9913 GN=PCMTD1 PE=2 SV=1 && PF01135:Protein-L-isoaspartate(D-aspartate) O-methyltransferase (PCMT)	-
ENSSSCG00000000534	585.896	587.821	507.968	1213.88	1212.41	1269.07	560.562	1231.79	-1.13606	3.47084e-31	2.8167e-28	IPO8	5	43099749	43182803	+	5376	protein_coding	importin 8 [Source:VGNC Symbol;Acc:VGNC:89181] && sp|O15397|IPO8_HUMAN Importin-8 OS=Homo sapiens OX=9606 GN=IPO8 PE=1 SV=2 && PF08506:Cse1|PF03810:Importin-beta N-terminal domain	-
ENSSSCG00000035824	797.816	680.367	761.476	1498.68	1626.43	1593.54	746.553	1572.88	-1.07455	6.89665e-31	4.9384e-28	PBRM1	13	34689721	34820957	-	8573	protein_coding	polybromo 1 [Source:VGNC Symbol;Acc:VGNC:91202] && sp|Q86U86|PB1_HUMAN Protein polybromo-1 OS=Homo sapiens OX=9606 GN=PBRM1 PE=1 SV=1 && PF00439:Bromodomain|PF00505:HMG (high mobility group) box|PF01426:BAH domain	HMG
ENSSSCG00000022952	295.346	258.316	246.836	681.127	787.524	690.572	266.832	719.741	-1.43158	1.14971e-30	7.77524e-28	NMD3	13	100807843	101002050	+	12174	protein_coding	NMD3 ribosome export adaptor [Source:VGNC Symbol;Acc:VGNC:90790] && sp|Q08DS5|NMD3_BOVIN 60S ribosomal export protein NMD3 OS=Bos taurus OX=9913 GN=NMD3 PE=2 SV=1 && -	-
ENSSSCG00000009956	328.908	297.978	339.281	750.833	782.583	758.882	322.056	764.099	-1.2458	7.95357e-29	4.84094e-26	GRK3	14	43224930	43442985	+	6819	protein_coding	G protein-coupled receptor kinase 3 [Source:VGNC Symbol;Acc:VGNC:88695] && sp|P26818|ARBK2_BOVIN Beta-adrenergic receptor kinase 2 OS=Bos taurus OX=9913 GN=GRK3 PE=2 SV=1 && PF00615:Regulator of G protein signaling domain|PF00069:Protein kinase domain	-
ENSSSCG00000012007	691.377	843.086	796.738	1626.14	1951.52	1617.03	777.067	1731.56	-1.15653	4.02314e-28	2.33208e-25	HSPA13	13	179310703	179321205	-	3159	protein_coding	heat shock protein family A (Hsp70) member 13 [Source:HGNC Symbol;Acc:HGNC:11375] && sp|Q2TBX4|HSP13_BOVIN Heat shock 70 kDa protein 13 OS=Bos taurus OX=9913 GN=HSPA13 PE=2 SV=1 && PF00012:Hsp70 protein	-
ENSSSCG00000024300	489.046	450.527	414.571	1009.74	957.479	1090.83	451.381	1019.35	-1.17494	5.11068e-28	2.70488e-25	TMEM254	14	81931301	81940401	-	5196	protein_coding	transmembrane protein 254 [Source:VGNC Symbol;Acc:VGNC:94160] && sp|Q0D2G3|TM254_BOVIN Transmembrane protein 254 OS=Bos taurus OX=9913 GN=TMEM254 PE=2 SV=1 && PF14934:Domain of unknown function (DUF4499)	-
ENSSSCG00000022925	2330.16	2762.15	3265.1	5436.07	7061.03	6472.37	2785.8	6323.16	-1.18252	3.7816e-26	1.84134e-23	ENSSSCG00000022925	5	62963643	63041740	-	4219	protein_coding	- && sp|O62787|GTR3_PIG Solute carrier family 2, facilitated glucose transporter member 3 OS=Sus scrofa OX=9823 GN=SLC2A3 PE=2 SV=2 && PF00083:Sugar (and other) transporter	-
ENSSSCG00000040183	703.843	702.741	830.094	1440.92	1686.7	1510.29	745.559	1545.97	-1.05189	2.26356e-25	1.05978e-22	CDK6	9	72518101	72764129	-	4573	protein_coding	cyclin dependent kinase 6 [Source:HGNC Symbol;Acc:HGNC:1777] && sp|Q00534|CDK6_HUMAN Cyclin-dependent kinase 6 OS=Homo sapiens OX=9606 GN=CDK6 PE=1 SV=1 && PF00069:Protein kinase domain	-
ENSSSCG00000032956	129.453	167.804	127.707	457.072	408.089	428.005	141.655	431.056	-1.60746	2.42276e-25	1.0923e-22	BMERB1	3	7248826	7387813	-	2709	protein_coding	bMERB domain containing 1 [Source:VGNC Symbol;Acc:VGNC:85836] && sp|Q5R562|MERB1_PONAB bMERB domain-containing protein 1 OS=Pongo abelii OX=9601 GN=BMERB1 PE=2 SV=2 && PF12130:Bivalent Mical/EHBP Rab binding domain	-
ENSSSCG00000009501	442.059	389.508	431.725	870.329	960.443	869.885	421.097	900.219	-1.09575	1.66769e-24	7.00028e-22	ENSSSCG00000009501	11	65189592	65201471	-	798	protein_coding	DAZ interacting zinc finger protein 1 [Source:VGNC Symbol;Acc:VGNC:87510] && sp|Q8BMD2|DZIP1_MOUSE Zinc finger protein DZIP1 OS=Mus musculus OX=10090 GN=Dzip1 PE=1 SV=3 && PF13815:Iguana/Dzip1-like DAZ-interacting protein N-terminal	-
ENSSSCG00000034418	369.182	349.845	282.099	757.804	749.975	755.68	333.708	754.486	-1.17737	2.53909e-22	7.92521e-20	CREBL2	5	59804355	59831183	-	3781	protein_coding	cAMP responsive element binding protein like 2 [Source:VGNC Symbol;Acc:VGNC:86986] && sp|Q0VD32|CRBL2_BOVIN cAMP-responsive element-binding protein-like 2 OS=Bos taurus OX=9913 GN=CREBL2 PE=1 SV=1 && PF07716:Basic region leucine zipper	-
ENSSSCG00000009594	419.045	422.051	461.269	831.493	922.895	879.491	434.122	877.96	-1.01582	6.45938e-22	1.87569e-19	SPTLC1	14	3081969	3138103	-	2844	protein_coding	serine palmitoyltransferase long chain base subunit 1 [Source:VGNC Symbol;Acc:VGNC:93439] && sp|Q3MHG1|SPTC1_BOVIN Serine palmitoyltransferase 1 OS=Bos taurus OX=9913 GN=SPTLC1 PE=2 SV=1 && PF00155:Aminotransferase class I and II	-
ENSSSCG00000029860	226.304	208.483	172.499	633.329	482.198	513.392	202.429	542.973	-1.42399	3.23565e-21	8.76515e-19	EPB41L4A	2	117235472	117502457	+	4005	protein_coding	erythrocyte membrane protein band 4.1 like 4A [Source:HGNC Symbol;Acc:HGNC:13278] && sp|Q9HCS5|E41LA_HUMAN Band 4.1-like protein 4A OS=Homo sapiens OX=9606 GN=EPB41L4A PE=1 SV=2 && PF09379:FERM N-terminal domain|PF09380:FERM C-terminal PH-like domain|PF08736:FERM adjacent (FA)|PF00373:FERM central domain	-
ENSSSCG00000014998	367.264	354.93	350.717	728.926	726.261	700.178	357.637	718.455	-1.00652	2.02597e-20	5.13795e-18	AASDHPPT	9	35904029	35948575	+	3784	protein_coding	aminoadipate-semialdehyde dehydrogenase-phosphopantetheinyl transferase [Source:VGNC Symbol;Acc:VGNC:84943] && sp|Q9NRN7|ADPPT_HUMAN L-aminoadipate-semialdehyde dehydrogenase-phosphopantetheinyl transferase OS=Homo sapiens OX=9606 GN=AASDHPPT PE=1 SV=2 && PF01648:4'-phosphopantetheinyl transferase superfamily	-
ENSSSCG00000040778	273.29	315.267	377.402	887.258	808.274	656.417	321.987	783.983	-1.28414	1.17092e-19	2.79483e-17	NIPA1	15	32208858	32260006	-	6384	protein_coding	NIPA magnesium transporter 1 [Source:VGNC Symbol;Acc:VGNC:95455] && sp|Q7RTP0|NIPA1_HUMAN Magnesium transporter NIPA1 OS=Homo sapiens OX=9606 GN=NIPA1 PE=1 SV=1 && PF05653:Magnesium transporter NIPA	-
ENSSSCG00000017053	50.8224	36.6117	37.1684	183.227	202.563	159.034	41.5342	181.608	-2.12783	5.96715e-19	1.25238e-16	NIPAL4	16	65807054	65826799	-	2973	protein_coding	NIPA like domain containing 4 [Source:VGNC Symbol;Acc:VGNC:90751] && sp|Q0D2K0|NIPA4_HUMAN Magnesium transporter NIPA4 OS=Homo sapiens OX=9606 GN=NIPAL4 PE=1 SV=3 && PF05653:Magnesium transporter NIPA	-
ENSSSCG00000011857	87.2612	76.2743	79.102	288.782	228.253	248.691	80.8792	255.242	-1.65749	2.45845e-18	4.90602e-16	LMLN	13	134596150	134656748	+	5867	protein_coding	leishmanolysin like peptidase [Source:VGNC Symbol;Acc:VGNC:89759] && sp|Q8BMN4|LMLN_MOUSE Leishmanolysin-like peptidase OS=Mus musculus OX=10090 GN=Lmln PE=2 SV=1 && PF01457:Leishmanolysin	-
ENSSSCG00000029160	1834.4	1807.19	1413.35	3664.55	2818.09	4130.62	1684.98	3537.75	-1.07006	3.14334e-18	6.17159e-16	ENSSSCG00000029160	7	23914603	23928196	+	3583	protein_coding	- && sp|Q6S4N2|HS71B_PIG Heat shock 70 kDa protein 1B OS=Sus scrofa OX=9823 GN=HSPA1B PE=2 SV=1 && PF06723:MreB/Mbl protein|PF00012:Hsp70 protein	-
ENSSSCG00000021206	608.91	561.379	592.788	1129.24	1591.85	1089.76	587.693	1270.28	-1.11223	1.26081e-17	2.13164e-15	IL1RAP	13	127933682	128072348	+	6453	protein_coding	interleukin 1 receptor accessory protein [Source:VGNC Symbol;Acc:VGNC:98046] && sp|Q9NPH3|IL1AP_HUMAN Interleukin-1 receptor accessory protein OS=Homo sapiens OX=9606 GN=IL1RAP PE=1 SV=2 && PF01582:TIR domain|PF18452:Immunoglobulin domain|PF13927:Immunoglobulin domain	-
ENSSSCG00000034278	347.127	338.658	338.328	720.959	812.226	612.655	341.371	715.28	-1.06783	2.08534e-17	3.40005e-15	SLC31A1	1	253868331	253894451	+	3740	protein_coding	solute carrier family 31 member 1 [Source:VGNC Symbol;Acc:VGNC:103180] && sp|Q8WNR0|COPT1_PIG High affinity copper uptake protein 1 OS=Sus scrofa OX=9823 GN=SLC31A1 PE=2 SV=1 && PF04145:Ctr copper transporter family	-
ENSSSCG00000022402	252.194	242.044	263.038	722.951	552.353	508.056	252.425	594.453	-1.23596	2.09483e-17	3.40005e-15	GRAMD2B	2	129511088	129619687	+	6301	protein_coding	GRAM domain containing 2B [Source:VGNC Symbol;Acc:VGNC:88658] && sp|Q96HH9|GRM2B_HUMAN GRAM domain-containing protein 2B OS=Homo sapiens OX=9606 GN=GRAMD2B PE=1 SV=1 && -	-
ENSSSCG00000013313	65.2062	84.4103	90.5384	294.757	241.099	224.142	80.0516	253.333	-1.66306	9.41395e-17	1.38067e-14	PRRG4	2	28062626	28081249	-	3999	protein_coding	proline rich and Gla domain 4 [Source:VGNC Symbol;Acc:VGNC:91870] && sp|Q9BZD6|TMG4_HUMAN Transmembrane gamma-carboxyglutamic acid protein 4 OS=Homo sapiens OX=9606 GN=PRRG4 PE=1 SV=1 && PF00594:Vitamin K-dependent carboxylation/gamma-carboxyglutamic (GLA) domain	-
ENSSSCG00000017262	195.618	194.245	208.715	400.312	451.566	436.544	199.526	429.474	-1.10563	7.8317e-16	1.05928e-13	SLC16A6	12	11857954	11875315	+	3883	protein_coding	solute carrier family 16 member 6 [Source:VGNC Symbol;Acc:VGNC:92946] && sp|O15403|MOT7_HUMAN Monocarboxylate transporter 7 OS=Homo sapiens OX=9606 GN=SLC16A6 PE=1 SV=2 && PF07690:Major Facilitator Superfamily	-
ENSSSCG00000036438	263.701	304.08	343.093	600.468	706.499	585.972	303.625	630.979	-1.05561	2.1963e-15	2.81427e-13	GPX3	16	71980475	71989026	-	1526	protein_coding	glutathione peroxidase 3 [Source:VGNC Symbol;Acc:VGNC:98026] && sp|P37141|GPX3_BOVIN Glutathione peroxidase 3 OS=Bos taurus OX=9913 GN=GPX3 PE=2 SV=2 && -	-
ENSSSCG00000016888	228.222	242.044	268.756	490.93	622.509	487.776	246.34	533.738	-1.11578	2.66042e-15	3.33869e-13	MOCS2	16	32424645	32462521	-	7266	protein_coding	molybdenum cofactor synthesis 2 [Source:VGNC Symbol;Acc:VGNC:90295] && sp|A4FUY7|MOC2B_BOVIN Molybdopterin synthase catalytic subunit OS=Bos taurus OX=9913 GN=MOCS2 PE=2 SV=2 && PF02391:MoaE protein	-
ENSSSCG00000011467	151.508	173.905	143.908	359.484	415.006	330.877	156.441	368.456	-1.23762	4.29991e-15	5.28715e-13	DENND6A	13	39455973	39524360	-	7340	protein_coding	DENN domain containing 6A [Source:VGNC Symbol;Acc:VGNC:87256] && sp|Q8IWF6|DEN6A_HUMAN Protein DENND6A OS=Homo sapiens OX=9606 GN=DENND6A PE=1 SV=1 && PF09794:Transport protein Avl9|PF08616:Stabilization of polarity axis	-
ENSSSCG00000035741	325.072	313.233	329.75	677.144	741.082	547.547	322.685	655.258	-1.02253	6.51492e-15	7.85209e-13	TOR1AIP2	9	121476500	121516610	-	7630	protein_coding	torsin 1A interacting protein 2 [Source:VGNC Symbol;Acc:VGNC:94318] && sp|Q8NFQ8|TOIP2_HUMAN Torsin-1A-interacting protein 2 OS=Homo sapiens OX=9606 GN=TOR1AIP2 PE=1 SV=1 && PF05609:Lamina-associated polypeptide 1C (LAP1C)	-
ENSSSCG00000034364	304.935	373.236	423.148	1038.62	758.868	698.043	367.106	831.844	-1.18051	8.92748e-15	1.06543e-12	SPECC1	12	59466791	59654130	-	7575	protein_coding	sperm antigen with calponin homology and coiled-coil domains 1 [Source:VGNC Symbol;Acc:VGNC:93398] && sp|Q5M775|CYTSB_HUMAN Cytospin-B OS=Homo sapiens OX=9606 GN=SPECC1 PE=1 SV=1 && -	-
ENSSSCG00000035355	24.9318	36.6117	37.1684	142.399	196.634	104.6	32.9039	147.878	-2.17072	1.28269e-13	1.30119e-11	F2R	2	85641474	85656636	+	2622	protein_coding	coagulation factor II thrombin receptor [Source:VGNC Symbol;Acc:VGNC:87860] && sp|P25116|PAR1_HUMAN Proteinase-activated receptor 1 OS=Homo sapiens OX=9606 GN=F2R PE=1 SV=2 && PF00001:7 transmembrane receptor (rhodopsin family)	-
ENSSSCG00000015401	97.8092	99.6651	96.2566	364.463	284.576	200.661	97.9103	283.233	-1.53383	3.76821e-13	3.61964e-11	PCLO	9	97114511	97513072	+	20902	protein_coding	piccolo presynaptic cytomatrix protein [Source:HGNC Symbol;Acc:HGNC:13406] && sp|Q9Y6V0|PCLO_HUMAN Protein piccolo OS=Homo sapiens OX=9606 GN=PCLO PE=1 SV=5 && PF05715:Piccolo Zn-finger|PF00595:PDZ domain|PF00168:C2 domain	-
ENSSSCG00000005383	226.304	180.007	194.419	434.169	406.113	390.648	200.243	410.31	-1.0344	6.47696e-13	5.97303e-11	ALG2	1	240979211	240984823	-	2406	protein_coding	ALG2 alpha-1,3/1,6-mannosyltransferase [Source:VGNC Symbol;Acc:VGNC:85250] && sp|Q9H553|ALG2_HUMAN Alpha-1,3/1,6-mannosyltransferase ALG2 OS=Homo sapiens OX=9606 GN=ALG2 PE=1 SV=1 && PF13439:Glycosyltransferase Family 4|PF00534:Glycosyl transferases group 1	-
ENSSSCG00000037591	191.783	168.821	149.627	330.606	379.434	340.483	170.077	350.174	-1.04216	1.7718e-11	1.26129e-09	AMMECR1	X	90307187	90420168	-	3050	protein_coding	AMMECR nuclear protein 1 [Source:VGNC Symbol;Acc:VGNC:96559] && sp|Q9Y4X0|AMMR1_HUMAN AMME syndrome candidate gene 1 protein OS=Homo sapiens OX=9606 GN=AMMECR1 PE=1 SV=1 && PF01871:AMMECR1	-
ENSSSCG00000004262	105.481	108.818	109.599	262.891	267.778	209.199	107.966	246.623	-1.19284	5.06452e-11	3.33246e-09	KPNA5	1	44900494	44940551	-	5353	protein_coding	karyopherin subunit alpha 5 [Source:VGNC Symbol;Acc:VGNC:89564] && sp|O15131|IMA6_HUMAN Importin subunit alpha-6 OS=Homo sapiens OX=9606 GN=KPNA5 PE=1 SV=2 && PF16186:Atypical Arm repeat|PF01749:Importin beta binding domain|PF00514:Armadillo/beta-catenin-like repeat	-	抑制PC细胞增殖 (Inhibit PC cell proliferation)
ENSSSCG00000033879	112.193	155.6	143.908	318.656	314.219	261.499	137.234	298.125	-1.12111	1.28863e-10	7.61478e-09	ZNF280B	14	48865262	48867363	-	1593	protein_coding	zinc finger protein 280B [Source:HGNC Symbol;Acc:HGNC:23022] && sp|Q86YH2|Z280B_HUMAN Zinc finger protein 280B OS=Homo sapiens OX=9606 GN=ZNF280B PE=1 SV=2 && PF13836:Domain of unknown function (DUF4195)	-
ENSSSCG00000009283	99.7271	79.3253	83.8671	326.623	231.218	167.573	87.6398	241.804	-1.46472	2.8094e-10	1.57598e-08	TNFRSF19	11	2543764	2640738	+	5057	protein_coding	TNF receptor superfamily member 19 [Source:VGNC Symbol;Acc:VGNC:94263] && sp|Q9NS68|TNR19_HUMAN Tumor necrosis factor receptor superfamily member 19 OS=Homo sapiens OX=9606 GN=TNFRSF19 PE=1 SV=1 && PF00020:TNFR/NGFR cysteine-rich region	-
ENSSSCG00000032722	77.672	72.2064	62.9004	158.332	221.337	168.64	70.9263	182.77	-1.36655	4.97017e-10	2.61913e-08	GLRB	8	45912938	46034448	+	3850	protein_coding	glycine receptor beta [Source:VGNC Symbol;Acc:VGNC:88494] && sp|P48167|GLRB_HUMAN Glycine receptor subunit beta OS=Homo sapiens OX=9606 GN=GLRB PE=1 SV=1 && PF02932:Neurotransmitter-gated ion-channel transmembrane region|PF02931:Neurotransmitter-gated ion-channel ligand binding domain	-
ENSSSCG00000037468	103.563	88.4782	99.1157	220.072	227.265	199.593	97.0522	215.643	-1.15145	5.80044e-10	3.00463e-08	GNE	1	236998757	237065767	-	5006	protein_coding	glucosamine (UDP-N-acetyl)-2-epimerase/N-acetylmannosamine kinase [Source:VGNC Symbol;Acc:VGNC:103101] && sp|Q9Y223|GLCNE_HUMAN Bifunctional UDP-N-acetylglucosamine 2-epimerase/N-acetylmannosamine kinase OS=Homo sapiens OX=9606 GN=GNE PE=1 SV=1 && PF02350:UDP-N-acetylglucosamine 2-epimerase|PF00480:ROK family	-
ENSSSCG00000015136	98.7681	129.158	114.364	245.963	273.706	222.008	114.097	247.226	-1.11752	8.50341e-10	4.33105e-08	UBASH3B	9	49630793	49770923	+	5883	protein_coding	ubiquitin associated and SH3 domain containing B [Source:VGNC Symbol;Acc:VGNC:94637] && sp|Q8TF42|UBS3B_HUMAN Ubiquitin-associated and SH3 domain-containing protein B OS=Homo sapiens OX=9606 GN=UBASH3B PE=1 SV=2 && PF00300:Histidine phosphatase superfamily (branch 1)|PF14604:Variant SH3 domain|PF00627:UBA/TS-N domain	-
ENSSSCG00000009500	49.8635	58.9855	65.7595	153.353	157.109	145.159	58.2028	151.874	-1.38405	9.00921e-10	4.56955e-08	CLDN10	11	65027732	65147242	+	3711	protein_coding	claudin 10 [Source:NCBI gene (formerly Entrezgene);Acc:100153752] && sp|Q5E9L0|CLD10_BOVIN Claudin-10 OS=Bos taurus OX=9913 GN=CLDN10 PE=2 SV=1 && PF00822:PMP-22/EMP/MP20/Claudin family	-
ENSSSCG00000009053	83.4255	72.2064	117.223	310.69	277.659	163.304	90.9518	250.551	-1.46162	1.40207e-09	6.9099e-08	RNF150	8	86088013	86332935	+	6958	protein_coding	ring finger protein 150 [Source:VGNC Symbol;Acc:VGNC:98293] && sp|Q9ULK6|RN150_HUMAN RING finger protein 150 OS=Homo sapiens OX=9606 GN=RNF150 PE=1 SV=2 && PF02225:PA domain|PF13639:Ring finger domain	-
ENSSSCG00000040815	104.522	135.26	142.955	254.925	479.233	255.095	127.579	329.751	-1.37107	1.56369e-09	7.55347e-08	DUSP5	14	120906343	120919395	+	2434	protein_coding	dual specificity phosphatase 5 [Source:VGNC Symbol;Acc:VGNC:87487] && sp|Q16690|DUS5_HUMAN Dual specificity protein phosphatase 5 OS=Homo sapiens OX=9606 GN=DUSP5 PE=1 SV=2 && PF00581:Rhodanese-like domain|PF00782:Dual specificity phosphatase, catalytic domain	-	DUSP5P1促进了GC细胞的体外迁移和侵袭以及体内转移 (DUSP5P1 promotes GC cell migration and invasion in vitro and metastasis in vivo)
ENSSSCG00000007932	261.784	264.418	245.883	781.703	445.638	431.207	257.361	552.849	-1.10373	3.35363e-09	1.5223e-07	ROGDI	3	37591815	37602112	+	6057	protein_coding	rogdi atypical leucine zipper [Source:VGNC Symbol;Acc:VGNC:92404] && sp|Q148F6|ROGDI_BOVIN Protein rogdi homolog OS=Bos taurus OX=9913 GN=ROGDI PE=2 SV=1 && -	-
ENSSSCG00000043928	49.8635	35.5947	60.9943	112.525	196.634	136.62	48.8175	148.593	-1.60371	5.89166e-09	2.54323e-07	ENSSSCG00000043928	6	69606115	69612488	+	6274	lncRNA	- && - && -	-
ENSSSCG00000021453	66.1651	81.3593	100.069	301.727	198.61	159.034	82.531	219.791	-1.41392	6.56113e-09	2.79261e-07	RIMS4	17	47167305	47235476	-	5406	protein_coding	regulating synaptic membrane exocytosis 4 [Source:VGNC Symbol;Acc:VGNC:95775] && sp|Q9H426|RIMS4_HUMAN Regulating synaptic membrane exocytosis protein 4 OS=Homo sapiens OX=9606 GN=RIMS4 PE=1 SV=3 && -	-
ENSSSCG00000031615	93.0147	113.903	105.787	285.795	244.063	175.044	104.235	234.967	-1.17468	1.40165e-08	5.46867e-07	SERPINB9	7	1721065	1736074	-	4514	protein_coding	serpin peptidase inhibitor, clade B (ovalbumin), member 9 [Source:NCBI gene (formerly Entrezgene);Acc:100126851] && sp|P50453|SPB9_HUMAN Serpin B9 OS=Homo sapiens OX=9606 GN=SERPINB9 PE=1 SV=1 && PF00079:Serpin (serine protease inhibitor)	-
ENSSSCG00000012155	35.4798	50.8495	47.6518	112.525	129.442	115.273	44.6604	119.08	-1.41665	3.95189e-08	1.37447e-06	SCML2	X	14717605	14823413	-	5089	protein_coding	Scm polycomb group protein like 2 [Source:VGNC Symbol;Acc:VGNC:92628] && sp|Q9UQR0|SCML2_HUMAN Sex comb on midleg-like protein 2 OS=Homo sapiens OX=9606 GN=SCML2 PE=1 SV=1 && PF17208:RNA binding Region|PF12140:SLED domain|PF02820:mbt repeat	-
ENSSSCG00000002398	95.8914	96.6141	93.3975	204.139	166.991	208.132	95.301	193.087	-1.01818	1.59219e-07	4.70112e-06	TMEM63C	7	100263484	100334296	+	5773	protein_coding	transmembrane protein 63C [Source:VGNC Symbol;Acc:VGNC:94198] && sp|Q9P1W3|CSC1_HUMAN Calcium permeable stress-gated cation channel 1 OS=Homo sapiens OX=9606 GN=TMEM63C PE=2 SV=1 && PF02714:Calcium-dependent channel, 7TM region, putative phosphate|PF14703:Cytosolic domain of 10TM putative phosphate transporter|PF13967:Late exocytosis, associated with Golgi transport	-
ENSSSCG00000005440	78.6309	63.0534	62.9004	147.378	143.276	165.438	68.1949	152.031	-1.15524	1.59498e-07	4.70112e-06	ENSSSCG00000005440	1	249898713	249905374	-	1778	protein_coding	actin binding transcription modulator [Source:VGNC Symbol;Acc:VGNC:84983] && sp|Q29S16|ABITM_BOVIN Protein Abitram OS=Bos taurus OX=9913 GN=ABITRAM PE=2 SV=1 && PF01597:Glycine cleavage H-protein	-
ENSSSCG00000001752	86.3023	100.682	83.8671	162.315	213.432	187.853	90.2838	187.867	-1.05844	1.75157e-07	5.10093e-06	CHRNA3	7	47361778	47384303	+	3983	protein_coding	cholinergic receptor nicotinic alpha 3 subunit [Source:VGNC Symbol;Acc:VGNC:86669] && sp|Q07263|ACHA3_BOVIN Neuronal acetylcholine receptor subunit alpha-3 OS=Bos taurus OX=9913 GN=CHRNA3 PE=2 SV=1 && PF02931:Neurotransmitter-gated ion-channel ligand binding domain|PF02932:Neurotransmitter-gated ion-channel transmembrane region	-
ENSSSCG00000012561	31.6442	29.4927	37.1684	88.6262	103.752	85.3875	32.7684	92.5884	-1.49781	2.34003e-07	6.6399e-06	FRMPD3	X	87960668	88053073	+	7513	protein_coding	FERM and PDZ domain containing 3 [Source:VGNC Symbol;Acc:VGNC:88242] && sp|Q5JV73|FRPD3_HUMAN FERM and PDZ domain-containing protein 3 OS=Homo sapiens OX=9606 GN=FRMPD3 PE=2 SV=2 && -	-
ENSSSCG00000035582	13.4248	20.3398	21.9198	46.8026	87.9418	80.0508	18.5615	71.5984	-1.94802	2.83797e-07	7.94174e-06	GIPC2	6	135077638	135217785	-	6949	protein_coding	GIPC PDZ domain containing family member 2 [Source:VGNC Symbol;Acc:VGNC:88454] && sp|Q1JQD4|GIPC2_BOVIN PDZ domain-containing protein GIPC2 OS=Bos taurus OX=9913 GN=GIPC2 PE=2 SV=1 && PF00595:PDZ domain	-
ENSSSCG00000040961	843.844	953.938	1165.56	2179.81	3756.79	2381.24	987.782	2772.62	-1.489	3.26927e-07	8.88323e-06	LIF	14	47221560	47238749	-	4516	protein_coding	LIF interleukin 6 family cytokine [Source:VGNC Symbol;Acc:VGNC:89719] && sp|O62728|LIF_NEOVI Leukemia inhibitory factor OS=Neovison vison OX=452646 GN=LIF PE=2 SV=1 && PF01291:LIF / OSM family	-
ENSSSCG00000037755	91.0968	65.0874	81.008	184.223	153.157	166.506	79.0641	167.962	-1.08529	3.8222e-07	1.00492e-05	NSMCE2	4	14358649	14598092	-	1866	protein_coding	NSE2 (MMS21) homolog, SMC5-SMC6 complex SUMO ligase [Source:VGNC Symbol;Acc:VGNC:98828] && sp|Q91VT1|NSE2_MOUSE E3 SUMO-protein ligase NSE2 OS=Mus musculus OX=10090 GN=Nsmce2 PE=2 SV=1 && -	-
ENSSSCG00000005975	66.1651	88.4782	92.4445	184.223	203.551	143.024	82.3626	176.933	-1.10494	5.56872e-07	1.4152e-05	MTSS1	4	14933324	15105406	+	7348	protein_coding	MTSS I-BAR domain containing 1 [Source:VGNC Symbol;Acc:VGNC:90474] && sp|O43312|MTSS1_HUMAN Protein MTSS 1 OS=Homo sapiens OX=9606 GN=MTSS1 PE=1 SV=2 && -	-
ENSSSCG00000011425	66.1651	49.8326	72.4307	146.383	151.181	125.947	62.8094	141.17	-1.16693	6.23779e-07	1.5624e-05	RAD54L2	13	33771814	33885848	+	4836	protein_coding	RAD54 like 2 [Source:VGNC Symbol;Acc:VGNC:92061] && sp|Q9Y4B4|ARIP4_HUMAN Helicase ARIP4 OS=Homo sapiens OX=9606 GN=RAD54L2 PE=1 SV=4 && PF00176:SNF2 family N-terminal domain|PF00271:Helicase conserved C-terminal domain	-
ENSSSCG00000035798	70.9596	52.8835	124.848	195.177	295.445	153.698	82.897	214.773	-1.3721	1.01005e-06	2.46399e-05	PRTG	1	116132100	116275661	+	10686	protein_coding	protogenin [Source:VGNC Symbol;Acc:VGNC:103159] && sp|Q2VWP7|PRTG_HUMAN Protogenin OS=Homo sapiens OX=9606 GN=PRTG PE=2 SV=1 && PF00041:Fibronectin type III domain|PF07679:Immunoglobulin I-set domain|PF13927:Immunoglobulin domain	-
ENSSSCG00000038693	5.75348	9.15292	2.85911	57.7564	43.4768	20.2795	5.92184	40.5043	-2.78539	1.69699e-06	3.87569e-05	RAB19	18	9364442	9384083	-	2305	protein_coding	RAB19, member RAS onco family [Source:VGNC Symbol;Acc:VGNC:98242] && sp|Q3ZC27|RAB19_BOVIN Ras-related protein Rab-19 OS=Bos taurus OX=9913 GN=RAB19 PE=2 SV=1 && PF00071:Ras family	-
ENSSSCG00000015036	70.0007	44.7476	31.4502	168.29	107.704	113.138	48.7328	129.711	-1.41247	1.82168e-06	4.12181e-05	ENSSSCG00000015036	9	39699597	39731036	+	1442	protein_coding	DIX domain containing 1 [Source:VGNC Symbol;Acc:VGNC:99710] && sp|Q155Q3|DIXC1_HUMAN Dixin OS=Homo sapiens OX=9606 GN=DIXDC1 PE=1 SV=2 && PF00778:DIX domain	-
ENSSSCG00000005490	78.6309	76.2743	62.9004	183.227	168.967	118.475	72.6019	156.89	-1.11379	1.82905e-06	4.1308e-05	WHRN	1	255009768	255095223	-	4244	protein_coding	whirlin [Source:VGNC Symbol;Acc:VGNC:94956] && sp|Q9P202|WHRN_HUMAN Whirlin OS=Homo sapiens OX=9606 GN=WHRN PE=1 SV=4 && -	-
ENSSSCG00000027558	31.6442	71.1894	81.9611	121.488	237.146	146.226	61.5982	168.287	-1.45129	2.10807e-06	4.68277e-05	GABBR2	1	240107465	240495907	-	5294	protein_coding	gamma-aminobutyric acid type B receptor subunit 2 [Source:VGNC Symbol;Acc:VGNC:88298] && sp|O75899|GABR2_HUMAN Gamma-aminobutyric acid type B receptor subunit 2 OS=Homo sapiens OX=9606 GN=GABBR2 PE=1 SV=1 && PF01094:Receptor family ligand binding region|PF18455:Gamma-aminobutyric acid type B receptor subunit 2 coiled-coil domain|PF00003:7 transmembrane sweet-taste receptor of 3 GCPR	-
ENSSSCG00000004145	54.6581	58.9855	90.5384	139.412	148.216	154.765	68.0607	147.464	-1.11364	2.91958e-06	6.2351e-05	ABRACL	1	25432706	25447594	-	598	protein_coding	ABRA C-terminal like [Source:VGNC Symbol;Acc:VGNC:103020] && sp|Q9P1F3|ABRAL_HUMAN Costars family protein ABRACL OS=Homo sapiens OX=9606 GN=ABRACL PE=1 SV=1 && -	-
ENSSSCG00000027060	1461.38	1729.9	2122.41	3031.22	4483.05	3554.26	1771.23	3689.51	-1.05867	3.22488e-06	6.78004e-05	TBX2	12	36878675	36887513	-	2746	protein_coding	T-box transcription factor 2 [Source:VGNC Symbol;Acc:VGNC:93798] && sp|Q13207|TBX2_HUMAN T-box transcription factor TBX2 OS=Homo sapiens OX=9606 GN=TBX2 PE=1 SV=3 && -	T-box
ENSSSCG00000011791	64.2472	71.1894	84.8202	233.017	165.014	109.936	73.4189	169.323	-1.20676	3.82364e-06	7.92934e-05	MAP3K13	13	123176188	123352775	+	5144	protein_coding	mitogen-activated protein kinase kinase kinase 13 [Source:HGNC Symbol;Acc:HGNC:6852] && sp|Q5R8X7|M3K13_PONAB Mitogen-activated protein kinase kinase kinase 13 OS=Pongo abelii OX=9601 GN=MAP3K13 PE=2 SV=1 && PF07714:Protein tyrosine kinase	-
ENSSSCG00000014898	57.5348	51.8665	56.2291	103.563	135.371	121.677	55.2102	120.204	-1.12183	4.40788e-06	9.01801e-05	DDIAS	9	17077884	17097597	+	3426	protein_coding	DNA damage induced apoptosis suppressor [Source:VGNC Symbol;Acc:VGNC:87207] && sp|Q8IXT1|DDIAS_HUMAN DNA damage-induced apoptosis suppressor protein OS=Homo sapiens OX=9606 GN=DDIAS PE=2 SV=2 && PF08646:Replication factor-A C terminal domain	-
ENSSSCG00000012332	50.8224	70.1724	54.323	124.475	134.383	116.34	58.4393	125.066	-1.10038	5.07824e-06	0.00010134	WNK3	X	46920350	47096022	-	10830	protein_coding	WNK lysine deficient protein kinase 3 [Source:VGNC Symbol;Acc:VGNC:94964] && sp|Q9BYP7|WNK3_HUMAN Serine/threonine-protein kinase WNK3 OS=Homo sapiens OX=9606 GN=WNK3 PE=1 SV=3 && PF12202:Oxidative-stress-responsive kinase 1 C-terminal domain|PF00069:Protein kinase domain	-
ENSSSCG00000032574	72.8775	43.7306	58.1352	116.509	161.062	117.408	58.2478	131.659	-1.17508	5.31694e-06	0.000105241	RTTN	1	152689504	152892975	+	9458	protein_coding	rotatin [Source:VGNC Symbol;Acc:VGNC:92508] && sp|Q86VV8|RTTN_HUMAN Rotatin OS=Homo sapiens OX=9606 GN=RTTN PE=1 SV=3 && PF14726:Rotatin, an armadillo repeat protein, centriole functioning	-
ENSSSCG00000008959	1300.29	1260.05	1206.54	2650.82	4477.13	2404.73	1255.63	3177.56	-1.33956	6.82916e-06	0.000130521	CXCL2	8	70054888	70159145	+	3860	protein_coding	chemokine (C-X-C motif) ligand 2 [Source:NCBI gene (formerly Entrezgene);Acc:414904] && sp|O46676|GROA_BOVIN Growth-regulated protein homolog alpha OS=Bos taurus OX=9913 PE=3 SV=1 && -	-
ENSSSCG00000007350	32.6031	26.4418	38.1214	107.546	132.407	49.0978	32.3888	96.3503	-1.57342	8.09667e-06	0.000150935	PPP1R16B	17	41752845	41866375	+	6403	protein_coding	protein phosphatase 1 regulatory subunit 16B [Source:VGNC Symbol;Acc:VGNC:95669] && sp|Q95N27|PP16B_BOVIN Protein phosphatase 1 regulatory inhibitor subunit 16B OS=Bos taurus OX=9913 GN=PPP1R16B PE=1 SV=1 && PF12796:Ankyrin repeats (3 copies)	-
ENSSSCG00000027030	51.7814	52.8835	91.4914	108.542	203.551	151.563	65.3854	154.552	-1.23964	8.27331e-06	0.00015364	BDKRB2	7	117438543	117472003	+	3842	protein_coding	bradykinin receptor B2 [Source:VGNC Symbol;Acc:VGNC:85794] && sp|Q9GLX8|BKRB2_PIG B2 bradykinin receptor OS=Sus scrofa OX=9823 GN=BDKRB2 PE=2 SV=1 && -	-
ENSSSCG00000028821	63.2883	65.0874	60.0413	123.479	164.026	107.802	62.8057	131.769	-1.07082	1.10292e-05	0.000195143	SASS6	4	117985142	118050047	+	7769	protein_coding	SAS-6 centriolar assembly protein [Source:VGNC Symbol;Acc:VGNC:92585] && sp|Q6UVJ0|SAS6_HUMAN Spindle assembly abnormal protein 6 homolog OS=Homo sapiens OX=9606 GN=SASS6 PE=1 SV=1 && -	-	SASS6在促进MDA-MB-231细胞生长、调节细胞周期进程及其下调CDK1/细胞周期蛋白B1信号通路方面的关键作用 (The key role of SASS6 in promoting MDA-MB-231 cell growth, regulating cell cycle progression, and downregulating the CDK1/cyclin B1 signaling pathway)
ENSSSCG00000010272	53.6992	54.9175	62.9004	102.567	137.347	120.61	57.1724	120.175	-1.07133	1.2309e-05	0.000214974	ADAMTS14	14	73500281	73654982	+	7359	protein_coding	ADAM metallopeptidase with thrombospondin type 1 motif 14 [Source:VGNC Symbol;Acc:VGNC:85076] && sp|Q8WXS8|ATS14_HUMAN A disintegrin and metalloproteinase with thrombospondin motifs 14 OS=Homo sapiens OX=9606 GN=ADAMTS14 PE=2 SV=2 && PF17771:ADAM cysteine-rich domain|PF01421:Reprolysin (M12B) family zinc metalloprotease|PF05986:ADAM-TS Spacer 1|PF00090:Thrombospondin type 1 domain|PF01562:Reproly…	-
ENSSSCG00000008090	542.745	585.787	712.871	1429.97	2734.1	1317.1	613.801	1827.06	-1.57372	1.23734e-05	0.000215789	IL1A	3	43718368	43731119	+	1795	protein_coding	interleukin 1 alpha [Source:VGNC Symbol;Acc:VGNC:89091] && sp|P18430|IL1A_PIG Interleukin-1 alpha OS=Sus scrofa OX=9823 GN=IL1A PE=2 SV=1 && PF00340:Interleukin-1 / 18|PF02394:Interleukin-1 propeptide	-
ENSSSCG00000006748	2.87674	13.2209	6.67125	39.832	41.5006	29.8856	7.58963	37.0728	-2.30002	2.16002e-05	0.000352466	TSPAN2	4	105502552	105542119	+	5046	protein_coding	tetraspanin 2 [Source:VGNC Symbol;Acc:VGNC:94509] && sp|O60636|TSN2_HUMAN Tetraspanin-2 OS=Homo sapiens OX=9606 GN=TSPAN2 PE=1 SV=2 && PF00335:Tetraspanin family	-
ENSSSCG00000027206	13.4248	6.10195	3.81214	38.8362	50.3936	25.6163	7.77963	38.282	-2.29869	2.38997e-05	0.000383814	PARD6B	17	52156340	52213843	+	4072	protein_coding	par-6 family cell polarity regulator beta [Source:VGNC Symbol;Acc:VGNC:98176] && sp|Q9BYG5|PAR6B_HUMAN Partitioning defective 6 homolog beta OS=Homo sapiens OX=9606 GN=PARD6B PE=1 SV=1 && PF00564:PB1 domain|PF00595:PDZ domain	-
ENSSSCG00000007603	10.5481	6.10195	12.3895	35.8488	48.4174	33.0877	9.67982	39.118	-2.0105	3.38072e-05	0.000522917	NPTX2	3	5720683	5732458	+	2713	protein_coding	neuronal pentraxin 2 [Source:VGNC Symbol;Acc:VGNC:90863] && sp|P47972|NPTX2_HUMAN Neuronal pentraxin-2 OS=Homo sapiens OX=9606 GN=NPTX2 PE=1 SV=2 && PF00354:Pentaxin family	-
ENSSSCG00000005385	62.3294	50.8495	98.1627	103.563	273.706	139.822	70.4472	172.364	-1.28992	4.06749e-05	0.000614312	NR4A3	1	241569905	241611734	+	5805	protein_coding	nuclear receptor subfamily 4 group A member 3 [Source:VGNC Symbol;Acc:VGNC:90885] && sp|Q92570|NR4A3_HUMAN Nuclear receptor subfamily 4 group A member 3 OS=Homo sapiens OX=9606 GN=NR4A3 PE=1 SV=3 && PF00105:Zinc finger, C4 type (two domains)|PF00104:Ligand-binding domain of nuclear hormone receptor	NGFIB-like
novel.179	59.4527	57.9685	76.2429	134.433	166.002	98.1956	64.5547	132.877	-1.04219	4.30852e-05	0.000648302	-	8	1799637	1807412	-	7599	-	- && - && -	-
ENSSSCG00000029039	31.6442	26.4418	40.0275	68.7102	118.573	64.0406	32.7045	83.7747	-1.35659	4.93016e-05	0.000725693	ENSSSCG00000029039	11	8805913	8858418	+	10304	protein_coding	- && sp|P51587|BRCA2_HUMAN Breast cancer type 2 susceptibility protein OS=Homo sapiens OX=9606 GN=BRCA2 PE=1 SV=3 && -	-
ENSSSCG00000015022	45.069	73.2233	71.4777	120.492	149.205	115.273	63.2567	128.323	-1.02253	4.93822e-05	0.000726001	LAYN	9	39306299	39327073	+	1786	protein_coding	layilin [Source:VGNC Symbol;Acc:VGNC:89651] && sp|Q9Z209|LAYN_CRIGR Layilin OS=Cricetulus griseus OX=10029 GN=LAYN PE=1 SV=1 && PF00059:Lectin C-type domain	-
ENSSSCG00000015085	30.6852	18.3058	42.8866	85.6388	68.1796	76.8488	30.6259	76.8891	-1.32354	8.10311e-05	0.0011083	IL10RA	9	45310553	45389323	+	3373	protein_coding	interleukin 10 receptor subunit alpha [Source:VGNC Symbol;Acc:VGNC:89077] && sp|Q13651|I10R1_HUMAN Interleukin-10 receptor subunit alpha OS=Homo sapiens OX=9606 GN=IL10RA PE=1 SV=2 && PF01108:Tissue factor	-
ENSSSCG00000011048	46.0279	37.6287	56.2291	81.6556	118.573	99.263	46.6286	99.8306	-1.09637	8.21898e-05	0.00111729	SUV39H2	10	46862584	46900040	-	5334	protein_coding	SUV39H2 histone lysine methyltransferase [Source:VGNC Symbol;Acc:VGNC:95841] && sp|Q32PH7|SUV92_BOVIN Histone-lysine N-methyltransferase SUV39H2 OS=Bos taurus OX=9913 GN=SUV39H2 PE=2 SV=1 && PF00856:SET domain|PF05033:Pre-SET motif|PF00385:Chromo (CHRromatin Organisation MOdifier) domain	-
ENSSSCG00000005485	23.0139	25.4248	28.5911	61.7396	92.8823	48.0305	25.6766	67.5508	-1.39737	9.06309e-05	0.00121503	AMBP	1	254683885	254703225	-	3424	protein_coding	alpha-1-microglobulin/bikunin [Source:NCBI gene (formerly Entrezgene);Acc:397593] && sp|P04366|AMBP_PIG Protein AMBP (Fragment) OS=Sus scrofa OX=9823 GN=AMBP PE=1 SV=2 && PF00014:Kunitz/Bovine pancreatic trypsin inhibitor domain|PF00061:Lipocalin / cytosolic fatty-acid binding protein family	-
ENSSSCG00000012104	34.5209	49.8326	58.1352	103.563	124.502	80.0508	47.4962	102.705	-1.11437	9.88732e-05	0.00131252	SHROOM2	X	6296133	6448126	+	5180	protein_coding	shroom family member 2 [Source:HGNC Symbol;Acc:HGNC:630] && sp|Q13796|SHRM2_HUMAN Protein Shroom2 OS=Homo sapiens OX=9606 GN=SHROOM2 PE=1 SV=1 && PF00595:PDZ domain|PF08688:Apx/Shroom domain ASD1|PF08687:Apx/Shroom domain ASD2	-
ENSSSCG00000014169	3.83566	15.2549	14.2955	41.8236	47.4293	34.155	11.1287	41.136	-1.89135	0.000116526	0.00149155	PCSK1	2	103004794	103050839	-	5169	protein_coding	proprotein convertase subtilisin/kexin type 1 [Source:VGNC Symbol;Acc:VGNC:91230] && sp|P29120|NEC1_HUMAN Neuroendocrine convertase 1 OS=Homo sapiens OX=9606 GN=PCSK1 PE=1 SV=2 && PF16470:Peptidase S8 pro-domain|PF01483:Proprotein convertase P-domain|PF12177:Prohormone convertase enzyme|PF00082:Subtilase family	-
ENSSSCG00000027002	14.3837	12.2039	8.57732	51.7816	35.572	30.953	11.7216	39.4355	-1.75257	0.000180141	0.00212487	KLHL32	1	64078669	64307179	+	6433	protein_coding	kelch like family member 32 [Source:VGNC Symbol;Acc:VGNC:89527] && sp|Q96NJ5|KLH32_HUMAN Kelch-like protein 32 OS=Homo sapiens OX=9606 GN=KLHL32 PE=1 SV=2 && PF00651:BTB/POZ domain|PF01344:Kelch motif|PF07707:BTB And C-terminal Kelch	ZBTB
ENSSSCG00000049415	11.507	27.4588	19.0607	80.6598	41.5006	48.0305	19.3421	56.7303	-1.55733	0.000187635	0.00220046	ENSSSCG00000049415	9	39655721	39694111	+	800	protein_coding	- && sp|Q155Q3|DIXC1_HUMAN Dixin OS=Homo sapiens OX=9606 GN=DIXDC1 PE=1 SV=2 && PF00307:Calponin homology (CH) domain	-
ENSSSCG00000051187	126.577	182.041	295.441	577.564	1547.38	553.951	201.353	892.965	-2.14887	0.000328614	0.00351822	ENSSSCG00000051187	6	59532093	59539954	-	2859	protein_coding	- && sp|Q8N5Q1|F71E2_HUMAN Protein FAM71E2 OS=Homo sapiens OX=9606 GN=FAM71E2 PE=2 SV=3 && PF12480:Protein of unknown function (DUF3699)	-
ENSSSCG00000044568	28.7674	41.6966	29.5441	98.5842	71.1439	56.5692	33.3361	75.4325	-1.18222	0.000329003	0.00351929	ENSSSCG00000044568	AEMK02000682.1	513549	537440	-	7956	lncRNA	- && - && -	-
ENSSSCG00000040725	107.398	142.379	239.212	448.11	2100.72	604.117	162.996	1050.98	-2.6888	0.000332495	0.00354729	IL11	6	59541210	59544896	-	1200	protein_coding	interleukin 11 [Source:VGNC Symbol;Acc:VGNC:89078] && sp|P20809|IL11_HUMAN Interleukin-11 OS=Homo sapiens OX=9606 GN=IL11 PE=1 SV=1 && PF07400:Interleukin 11	-
ENSSSCG00000021205	45.069	35.5947	37.1684	82.6514	80.0369	76.8488	39.2773	79.8457	-1.02287	0.000368564	0.00387322	STK26	X	108165503	108239042	+	5236	protein_coding	serine/threonine kinase 26 [Source:VGNC Symbol;Acc:VGNC:98346] && sp|Q9P289|STK26_HUMAN Serine/threonine-protein kinase 26 OS=Homo sapiens OX=9606 GN=STK26 PE=1 SV=2 && PF00069:Protein kinase domain	-
ENSSSCG00000014221	21.0961	30.5097	36.2154	89.622	96.8348	37.357	29.2737	74.6046	-1.3524	0.000368772	0.00387322	LVRN	2	120117652	120193715	+	4299	protein_coding	laeverin [Source:VGNC Symbol;Acc:VGNC:89898] && sp|Q6Q4G3|AMPQ_HUMAN Aminopeptidase Q OS=Homo sapiens OX=9606 GN=LVRN PE=1 SV=4 && PF11838:ERAP1-like C-terminal domain|PF01433:Peptidase family M1 domain|PF17900:Peptidase M1 N-terminal domain	-
ENSSSCG00000035077	70.0007	93.5632	68.6186	115.513	241.099	107.802	77.3942	154.804	-1.00284	0.000485398	0.00487119	INHBA	18	52889684	52900967	+	1873	protein_coding	inhibin subunit beta A [Source:VGNC Symbol;Acc:VGNC:89133] && sp|P03970|INHBA_PIG Inhibin beta A chain OS=Sus scrofa OX=9823 GN=INHBA PE=1 SV=1 && PF00019:Transforming growth factor beta like domain|PF00688:TGF-beta propeptide	-
ENSSSCG00000016052	13.4248	18.3058	20.9668	59.748	39.5244	41.6264	17.5658	46.9663	-1.41979	0.000503108	0.00502406	MFSD6	15	95015325	95102219	+	4832	protein_coding	major facilitator superfamily domain containing 6 [Source:VGNC Symbol;Acc:VGNC:96052] && sp|A1DWM3|MFSD6_PIG Major facilitator superfamily domain-containing protein 6 OS=Sus scrofa OX=9823 GN=MFSD6 PE=2 SV=1 && PF12832:MFS_1 like family	-
ENSSSCG00000001131	9.58914	11.1869	14.2955	29.874	51.3817	29.8856	11.6905	37.0471	-1.66479	0.000511279	0.0050973	BTN2A2	7	20954173	20967794	+	3365	protein_coding	butyrophilin subfamily 2 member A2 [Source:HGNC Symbol;Acc:HGNC:1137] && sp|Q8WVV5|BT2A2_HUMAN Butyrophilin subfamily 2 member A2 OS=Homo sapiens OX=9606 GN=BTN2A2 PE=1 SV=2 && PF00622:SPRY domain|PF07686:Immunoglobulin V-set domain|PF13765:SPRY-associated domain	-
ENSSSCG00000045247	21.0961	28.4757	35.2623	75.6808	70.1558	49.0978	28.2781	64.9782	-1.20181	0.000518791	0.00515951	ENSSSCG00000045247	3	324150	326582	-	1261	lncRNA	- && - && -	-
ENSSSCG00000003909	29.7263	25.4248	45.7457	66.7186	101.775	57.6366	33.6323	75.3768	-1.16338	0.000658726	0.00635394	ENSSSCG00000003909	6	165267802	165402663	+	5932	protein_coding	- && sp|Q92569|P55G_HUMAN Phosphatidylinositol 3-kinase regulatory subunit gamma OS=Homo sapiens OX=9606 GN=PIK3R3 PE=1 SV=2 && -	-
ENSSSCG00000046848	34.5209	23.3908	21.9198	64.727	63.239	52.2999	26.6105	60.0886	-1.17499	0.000708724	0.00672931	ENSSSCG00000046848	6	55469897	55484107	-	1211	protein_coding	- && sp|Q9Y566|SHAN1_HUMAN SH3 and multiple ankyrin repeat domains protein 1 OS=Homo sapiens OX=9606 GN=SHANK1 PE=1 SV=2 && PF17820:PDZ domain|PF07653:Variant SH3 domain	-
ENSSSCG00000029305	39.3155	45.7646	49.5579	127.462	78.0607	67.2427	44.8793	90.9219	-1.02014	0.000836598	0.0075886	FNDC4	3	111678699	111683660	+	3649	protein_coding	fibronectin type III domain containing 4 [Source:VGNC Symbol;Acc:VGNC:88184] && sp|A6QPL2|FNDC4_BOVIN Fibronectin type III domain-containing protein 4 OS=Bos taurus OX=9913 GN=FNDC4 PE=2 SV=1 && -	-
ENSSSCG00000048442	26.8496	12.2039	16.2016	47.7984	49.4055	44.8284	18.4184	47.3441	-1.35884	0.000842268	0.00762299	ENSSSCG00000048442	12	11969678	11976939	+	6258	lncRNA	- && - && -	-
ENSSSCG00000014054	23.0139	28.4757	34.3093	74.685	42.4887	77.9161	28.5997	65.03	-1.18334	0.000860465	0.00773919	GPRIN1	2	81315368	81318382	+	3015	protein_coding	G protein regulated inducer of neurite outgrowth 1 [Source:VGNC Symbol;Acc:VGNC:88646] && sp|Q7Z2K8|GRIN1_HUMAN G protein-regulated inducer of neurite outgrowth 1 OS=Homo sapiens OX=9606 GN=GPRIN1 PE=1 SV=2 && PF15235:G protein-regulated inducer of neurite outgrowth C-terminus	-
ENSSSCG00000016254	178.358	181.024	283.052	399.316	952.538	462.16	214.145	604.671	-1.49752	0.000921821	0.00817285	ENSSSCG00000016254	15	129172242	129175941	+	1192	protein_coding	C-C motif chemokine ligand 20 [Source:VGNC Symbol;Acc:VGNC:95484] && sp|Q8SQB1|CCL20_BOVIN C-C motif chemokine 20 OS=Bos taurus OX=9913 GN=CCL20 PE=3 SV=1 && PF00048:Small cytokines (intecrine/chemokine), interleukin-8 like	-
ENSSSCG00000011825	1892.9	1931.27	2629.43	3460.41	6394.06	3874.46	2151.2	4576.31	-1.08904	0.000974023	0.00853006	ATP13A3	13	131391798	131493624	-	8917	protein_coding	ATPase 13A3 [Source:VGNC Symbol;Acc:VGNC:85639] && sp|Q9H7F0|AT133_HUMAN Polyamine-transporting ATPase 13A3 OS=Homo sapiens OX=9606 GN=ATP13A3 PE=1 SV=4 && PF12409:P5-type ATPase cation transporter|PF00702:haloacid dehalogenase-like hydrolase|PF00122:E1-E2 ATPase	-
ENSSSCG00000034858	18.2194	20.3398	15.2486	49.79	52.3698	33.0877	17.9359	45.0825	-1.33349	0.00107178	0.00922688	RAP1GAP2	12	48806715	49018118	+	8057	protein_coding	RAP1 GTPase activating protein 2 [Source:VGNC Symbol;Acc:VGNC:92086] && sp|Q5SVL6|RPGP2_MOUSE Rap1 GTPase-activating protein 2 OS=Mus musculus OX=10090 GN=Rap1gap2 PE=1 SV=1 && -	-
ENSSSCG00000027952	30.6852	29.4927	54.323	78.6682	104.74	56.5692	38.167	79.9924	-1.06716	0.00154507	0.0124888	ADCY5	13	136973000	137135349	+	5973	protein_coding	adenylate cyclase 5 [Source:VGNC Symbol;Acc:VGNC:85109] && sp|O95622|ADCY5_HUMAN Adenylate cyclase type 5 OS=Homo sapiens OX=9606 GN=ADCY5 PE=1 SV=3 && PF16214:Adenylyl cyclase N-terminal extracellular and transmembrane region|PF00211:Adenylate and Guanylate cyclase catalytic domain|PF06327:Domain of Unknown Function (DUF1053)	-
ENSSSCG00000013303	34.5209	24.4078	32.4032	64.727	62.2509	59.7713	30.444	62.2497	-1.03003	0.00158266	0.0127503	ABTB2	2	26548852	26782178	+	5197	protein_coding	ankyrin repeat and BTB domain containing 2 [Source:VGNC Symbol;Acc:VGNC:84994] && sp|Q8N961|ABTB2_HUMAN Ankyrin repeat and BTB/POZ domain-containing protein 2 OS=Homo sapiens OX=9606 GN=ABTB2 PE=2 SV=2 && PF12796:Ankyrin repeats (3 copies)|PF00651:BTB/POZ domain	ZBTB
ENSSSCG00000016900	764.254	820.712	1184.62	1444.91	3472.22	2072.78	923.197	2329.97	-1.33559	0.0016189	0.0129651	ESM1	16	34183546	34194578	-	3585	protein_coding	endothelial cell specific molecule 1 [Source:VGNC Symbol;Acc:VGNC:87789] && sp|Q9QYY7|ESM1_MOUSE Endothelial cell-specific molecule 1 OS=Mus musculus OX=10090 GN=Esm1 PE=2 SV=1 && PF00219:Insulin-like growth factor binding protein	-
ENSSSCG00000015584	18.2194	28.4757	18.1077	54.769	56.3223	37.357	21.6009	49.4828	-1.20123	0.00202309	0.0153727	PROX1	9	129532164	129580979	-	3788	protein_coding	prospero homeobox 1 [Source:VGNC Symbol;Acc:VGNC:91837] && sp|Q91018|PROX1_CHICK Prospero homeobox protein 1 OS=Gallus gallus OX=9031 GN=PROX1 PE=2 SV=1 && -	HPD
ENSSSCG00000038584	14.3837	40.6796	22.8729	53.7732	64.2271	55.5019	25.9787	57.8341	-1.16023	0.0025537	0.0185257	FGF12	13	129240067	129817466	-	4196	protein_coding	fibroblast growth factor 12 [Source:VGNC Symbol;Acc:VGNC:88102] && sp|P61328|FGF12_HUMAN Fibroblast growth factor 12 OS=Homo sapiens OX=9606 GN=FGF12 PE=1 SV=1 && PF00167:Fibroblast growth factor	-
ENSSSCG00000016244	21.0961	10.1699	20.0138	55.7648	24.7027	51.2325	17.0933	43.9	-1.35539	0.00281584	0.0198708	COL4A4	15	128472228	128612379	-	7826	protein_coding	collagen type IV alpha 4 chain [Source:VGNC Symbol;Acc:VGNC:95980] && sp|Q29442|CO4A4_BOVIN Collagen alpha-4(IV) chain (Fragment) OS=Bos taurus OX=9913 GN=COL4A4 PE=1 SV=1 && PF01391:Collagen triple helix repeat (20 copies)|PF01413:C-terminal tandem repeated domain in type 4 procollagen	-
ENSSSCG00000032405	20.1372	39.6626	42.8866	56.7606	105.728	55.5019	34.2288	72.6634	-1.08857	0.00291001	0.0204076	TMEM190	6	59548440	59553909	+	4637	protein_coding	transmembrane protein 190 [Source:VGNC Symbol;Acc:VGNC:94125] && sp|E2R0A5|TM190_CANLF Transmembrane protein 190 OS=Canis lupus familiaris OX=9615 GN=TMEM190 PE=3 SV=1 && -	-
ENSSSCG00000037850	38.3566	18.3058	23.8259	50.7858	50.3936	72.5794	26.8294	57.9196	-1.10558	0.00291035	0.0204076	ENSSSCG00000037850	AEMK02000139.1	21596	22057	-	462	protein_coding	- && sp|Q9Y6H1|CHCH2_HUMAN Coiled-coil-helix-coiled-coil-helix domain-containing protein 2 OS=Homo sapiens OX=9606 GN=CHCHD2 PE=1 SV=1 && -	-
ENSSSCG00000037494	14.3837	8.13593	6.67125	39.832	28.6552	19.2122	9.7303	29.2331	-1.58775	0.00343484	0.023385	SPTBN4	6	48729750	48812796	+	8801	protein_coding	spectrin beta, non-erythrocytic 4 [Source:VGNC Symbol;Acc:VGNC:93438] && sp|Q9H254|SPTN4_HUMAN Spectrin beta chain, non-erythrocytic 4 OS=Homo sapiens OX=9606 GN=SPTBN4 PE=1 SV=2 && PF00435:Spectrin repeat|PF15410:Pleckstrin homology domain|PF00307:Calponin homology (CH) domain	-
ENSSSCG00000039661	10.5481	25.4248	6.67125	42.8194	42.4887	29.8856	14.2147	38.3979	-1.44339	0.00349832	0.0237111	ENSSSCG00000039661	18	55785719	55839029	+	15369	pseudogene	- && sp|P98167|SSPO_BOVIN SCO-spondin OS=Bos taurus OX=9913 GN=SSPO PE=2 SV=2 && PF00090:Thrombospondin type 1 domain|PF08742:C8 domain|PF01826:Trypsin Inhibitor like cysteine rich domain|PF00057:Low-density lipoprotein receptor domain class A|PF00094:von	-
ENSSSCG00000012153	13.4248	31.5267	33.3563	54.769	68.1796	46.9631	26.1026	56.6372	-1.12041	0.00350727	0.0237585	RAI2	X	14244279	14309143	-	4600	protein_coding	retinoic acid induced 2 [Source:VGNC Symbol;Acc:VGNC:92069] && sp|Q9Y5P3|RAI2_HUMAN Retinoic acid-induced protein 2 OS=Homo sapiens OX=9606 GN=RAI2 PE=1 SV=2 && -	-
ENSSSCG00000004755	4.79457	9.15292	14.2955	31.8656	36.5601	18.1448	9.41434	28.8568	-1.61756	0.0036362	0.0244414	DLL4	1	130376720	130386713	-	3844	protein_coding	delta like canonical Notch ligand 4 [Source:VGNC Symbol;Acc:VGNC:87337] && sp|Q9NR61|DLL4_HUMAN Delta-like protein 4 OS=Homo sapiens OX=9606 GN=DLL4 PE=1 SV=1 && -	-
ENSSSCG00000001916	19.1783	27.4588	37.1684	56.7606	49.4055	65.108	27.9351	57.0914	-1.02957	0.00396711	0.0260754	INSYN1	7	59503316	59677107	+	3229	protein_coding	inhibitory synaptic factor 1 [Source:VGNC Symbol;Acc:VGNC:89155] && sp|A7YWL5|INSY1_BOVIN Inhibitory synaptic factor 1 OS=Bos taurus OX=9913 GN=INSYN1 PE=2 SV=1 && -	-
ENSSSCG00000024166	191.783	196.279	141.049	551.673	256.909	310.597	176.37	373.06	-1.08113	0.00397371	0.0260906	SLC2A6	1	273063270	273075391	-	6176	protein_coding	solute carrier family 2 member 6 [Source:VGNC Symbol;Acc:VGNC:93051] && sp|Q9UGQ3|GTR6_HUMAN Solute carrier family 2, facilitated glucose transporter member 6 OS=Homo sapiens OX=9606 GN=SLC2A6 PE=1 SV=2 && PF00083:Sugar (and other) transporter	-
ENSSSCG00000016018	26.8496	17.2888	22.8729	48.7942	64.2271	33.0877	22.3371	48.703	-1.12474	0.00465231	0.0296661	FRZB	15	88332858	88377248	-	3074	protein_coding	frizzled related protein [Source:VGNC Symbol;Acc:VGNC:96308] && sp|Q92765|SFRP3_HUMAN Secreted frizzled-related protein 3 OS=Homo sapiens OX=9606 GN=FRZB PE=1 SV=2 && PF01392:Fz domain|PF01759:UNC-6/NTR/C345C module	-	与脂肪沉积正相关(Positively related to fat deposition)
ENSSSCG00000029541	17.2605	16.2719	32.4032	63.7312	56.3223	29.8856	21.9785	49.9797	-1.18493	0.00491454	0.0309012	PSD2	2	141588399	141658711	+	8335	protein_coding	pleckstrin and Sec7 domain containing 2 [Source:VGNC Symbol;Acc:VGNC:91896] && sp|Q9BQI7|PSD2_HUMAN PH and SEC7 domain-containing protein 2 OS=Homo sapiens OX=9606 GN=PSD2 PE=2 SV=3 && -	-
ENSSSCG00000003006	123.7	255.265	232.541	407.282	586.937	324.473	203.835	439.564	-1.10917	0.00504035	0.0315132	CYP2B6B	6	49110812	49178413	-	6039	protein_coding	cytochrome P450 family 2 subfamily B member 6B [Source:VGNC Symbol;Acc:VGNC:104271] && sp|P00178|CP2B4_RABIT Cytochrome P450 2B4 OS=Oryctolagus cuniculus OX=9986 GN=CYP2B4 PE=1 SV=1 && PF00067:Cytochrome P450	-
ENSSSCG00000035612	30.6852	73.2233	94.3505	170.282	431.804	135.553	66.0864	245.88	-1.89583	0.0052426	0.0325105	COX6B2	6	59530425	59531571	-	473	protein_coding	cytochrome c oxidase subunit 6B2 [Source:VGNC Symbol;Acc:VGNC:86927] && sp|Q6YFP9|CX6B2_BOVIN Cytochrome c oxidase subunit 6B2 OS=Bos taurus OX=9913 GN=COX6B2 PE=2 SV=1 && -	-
ENSSSCG00000037260	6.7124	19.3228	9.53036	41.8236	22.7265	30.953	11.8552	31.8344	-1.43196	0.00598431	0.0358536	ENSSSCG00000037260	17	62397327	62418560	+	4850	protein_coding	- && sp|Q9P218|COKA1_HUMAN Collagen alpha-1(XX) chain OS=Homo sapiens OX=9606 GN=COL20A1 PE=1 SV=4 && -	-
ENSSSCG00000010831	25.8907	28.4757	37.1684	33.8572	71.1439	80.0508	30.5116	61.684	-1.01312	0.00680556	0.0396573	DUSP10	10	10866448	10905857	-	3423	protein_coding	dual specificity phosphatase 10 [Source:VGNC Symbol;Acc:VGNC:96246] && sp|Q9ESS0|DUS10_MOUSE Dual specificity protein phosphatase 10 OS=Mus musculus OX=10090 GN=Dusp10 PE=2 SV=2 && PF00782:Dual specificity phosphatase, catalytic domain|PF00581:Rhodanese-like domain	-
ENSSSCG00000012276	11.507	5.08495	17.1546	19.916	36.5601	35.2223	11.2489	30.5661	-1.43499	0.00718199	0.041447	SYN1	X	42090245	42142224	-	3346	protein_coding	synapsin I [Source:NCBI gene (formerly Entrezgene);Acc:100216310] && sp|O88935|SYN1_MOUSE Synapsin-1 OS=Mus musculus OX=10090 GN=Syn1 PE=1 SV=2 && PF10581:Synapsin N-terminal|PF02078:Synapsin, N-terminal domain|PF02750:Synapsin, ATP binding domain	-
ENSSSCG00000040339	17.2605	29.4927	24.7789	45.8068	64.2271	36.2897	23.844	48.7746	-1.03678	0.00802827	0.04514	ZFHX2	7	75552476	75586159	+	8471	protein_coding	zinc finger homeobox 2 [Source:VGNC Symbol;Acc:VGNC:95140] && sp|Q9C0A1|ZFHX2_HUMAN Zinc finger homeobox protein 2 OS=Homo sapiens OX=9606 GN=ZFHX2 PE=1 SV=3 && PF00046:Homeodomain	Homeobox
ENSSSCG00000033809	3.83566	12.2039	15.2486	26.8866	41.5006	19.2122	10.4294	29.1998	-1.48886	0.00810775	0.0454609	ENSSSCG00000033809	2	1166971	1184805	-	5321	protein_coding	interferon induced transmembrane protein 10 [Source:VGNC Symbol;Acc:VGNC:89035] && sp|A6NMD0|IFM10_HUMAN Interferon-induced transmembrane protein 10 OS=Homo sapiens OX=9606 GN=IFITM10 PE=2 SV=1 && -	-
ENSSSCG00000004013	14.3837	19.3228	16.2016	38.8362	36.5601	33.0877	16.636	36.1613	-1.1227	0.00849838	0.0471291	SMOC2	1	1193163	1333092	-	4778	protein_coding	SPARC related modular calcium binding 2 [Source:VGNC Symbol;Acc:VGNC:93260] && sp|Q9H3U7|SMOC2_HUMAN SPARC-related modular calcium-binding protein 2 OS=Homo sapiens OX=9606 GN=SMOC2 PE=1 SV=2 && PF16597:Thyroglobulin_1 repeat associated disordered domain|PF00086:Thyroglobulin type-1 repeat|PF07648:Kazal-type serine protease inhibitor domain|PF10591:Secreted protein acidic and rich in cysteine Ca …	-
