# Supplementary material for: Role of ADAR1 on Proliferation and Differentiation in Porcine Preadipocytes
Source: Animals (Basel). 2024 Apr 17;14(8):1201. doi: 10.3390/ani14081201 (PMC11047480; doi:10.3390/ani14081201)
Supplement: Supplementary file 1 [file animals-14-01201-s001.zip › Table S3.xlsx]

## Sheet: Table S3
Table S3 GO terms enriched by DEGs
Category	GOID	Description	GeneRatio	BgRatio	pvalue	padj	geneID	geneName	Count
BP	GO:0048771	tissue remodeling	7/159	123/18248	0.000101849	0.0724654	ENSSSCG00000025924/ENSSSCG00000035355/ENSSSCG00000011959/ENSSSCG00000015136/ENSSSCG00000040961/ENSSSCG00000008090/ENSSSCG00000004755	IGFBP5/F2R/ABI3BP/UBASH3B/LIF/IL1A/DLL4	7
BP	GO:0090594	inflammatory response to wounding	3/159	12/18248	0.000134802	0.0724654	ENSSSCG00000035355/ENSSSCG00000011959/ENSSSCG00000008090	F2R/ABI3BP/IL1A	3
BP	GO:0040008	regulation of growth	12/159	397/18248	0.000191704	0.0724654	ENSSSCG00000025924/ENSSSCG00000004193/ENSSSCG00000027060/ENSSSCG00000011791/ENSSSCG00000000443/ENSSSCG00000015398/ENSSSCG00000035077/ENSSSCG00000015584/ENSSSCG00000037494/ENSSSCG00000016018/ENSSSCG00000020906/ENSSSCG00000010831	IGFBP5/ENPP1/TBX2/MAP3K13/GLI1/SEMA3A/INHBA/PROX1/SPTBN4/FRZB/GHSR/DUSP10	12
BP	GO:0008285	negative regulation of cell proliferation	13/159	470/18248	0.000246946	0.0724654	ENSSSCG00000035824/ENSSSCG00000025924/ENSSSCG00000040183/ENSSSCG00000035355/ENSSSCG00000011959/ENSSSCG00000040961/ENSSSCG00000008090/ENSSSCG00000035077/ENSSSCG00000001131/ENSSSCG00000015584/ENSSSCG00000004755/ENSSSCG00000016018/ENSSSCG00000010831	PBRM1/IGFBP5/CDK6/F2R/ABI3BP/LIF/IL1A/INHBA/BTN2A2/PROX1/DLL4/FRZB/DUSP10	13
BP	GO:0008643	carbohydrate transport	6/159	105/18248	0.000314866	0.0724654	ENSSSCG00000034167/ENSSSCG00000022925/ENSSSCG00000004193/ENSSSCG00000012871/ENSSSCG00000005385/ENSSSCG00000024166	SLC5A3/ENSSSCG00000022925/ENPP1/FGF19/NR4A3/SLC2A6	6
BP	GO:0048639	positive regulation of developmental growth	6/159	106/18248	0.000331385	0.0724654	ENSSSCG00000027060/ENSSSCG00000011791/ENSSSCG00000000443/ENSSSCG00000015584/ENSSSCG00000037494/ENSSSCG00000020906	TBX2/MAP3K13/GLI1/PROX1/SPTBN4/GHSR	6
BP	GO:0034331	cell junction maintenance	3/159	16/18248	0.00033445	0.0724654	ENSSSCG00000035355/ENSSSCG00000005975/ENSSSCG00000005490	F2R/MTSS1/WHRN	3
BP	GO:0030534	adult behavior	6/159	108/18248	0.000366459	0.0724654	ENSSSCG00000032722/ENSSSCG00000001752/ENSSSCG00000038584/ENSSSCG00000037494/ENSSSCG00000020906/ENSSSCG00000040339	GLRB/CHRNA3/FGF12/SPTBN4/GHSR/ZFHX2	6
BP	GO:0042219	cellular modified amino acid catabolic process	3/159	17/18248	0.000403526	0.0724654	ENSSSCG00000038521/ENSSSCG00000014998/ENSSSCG00000010523	CHAC1/AASDHPPT/HOGA1	3
BP	GO:0048514	blood vessel morphogenesis	12/159	433/18248	0.000421323	0.0724654	ENSSSCG00000016031/ENSSSCG00000027060/ENSSSCG00000007350/ENSSSCG00000008090/ENSSSCG00000043781/ENSSSCG00000008841/ENSSSCG00000005992/ENSSSCG00000007463/ENSSSCG00000016900/ENSSSCG00000015584/ENSSSCG00000004755/ENSSSCG00000004013	CALCRL/TBX2/PPP1R16B/IL1A/RHOB/PDGFRA/SHAS2/PTGIS/ESM1/PROX1/DLL4/SMOC2	12
BP	GO:1904659	glucose transmembrane transport	5/159	74/18248	0.000468019	0.0724654	ENSSSCG00000034167/ENSSSCG00000022925/ENSSSCG00000004193/ENSSSCG00000012871/ENSSSCG00000005385	SLC5A3/ENSSSCG00000022925/ENPP1/FGF19/NR4A3	5
BP	GO:0060421	positive regulation of heart growth	3/159	18/18248	0.000481144	0.0724654	ENSSSCG00000027060/ENSSSCG00000000443/ENSSSCG00000015584	TBX2/GLI1/PROX1	3
BP	GO:0030335	positive regulation of cell migration	11/159	378/18248	0.000488958	0.0724654	ENSSSCG00000025924/ENSSSCG00000035355/ENSSSCG00000036036/ENSSSCG00000043781/ENSSSCG00000005385/ENSSSCG00000008841/ENSSSCG00000005992/ENSSSCG00000015398/ENSSSCG00000015487/ENSSSCG00000015584/ENSSSCG00000004013	IGFBP5/F2R/XG/RHOB/NR4A3/PDGFRA/SHAS2/SEMA3A/TNFSF18/PROX1/SMOC2	11
BP	GO:0061041	regulation of wound healing	6/159	116/18248	0.000536751	0.0724654	ENSSSCG00000035355/ENSSSCG00000011959/ENSSSCG00000015136/ENSSSCG00000008841/ENSSSCG00000010831/ENSSSCG00000004013	F2R/ABI3BP/UBASH3B/PDGFRA/DUSP10/SMOC2	6
BP	GO:0008645	hexose transmembrane transport	5/159	77/18248	0.000562148	0.0724654	ENSSSCG00000034167/ENSSSCG00000022925/ENSSSCG00000004193/ENSSSCG00000012871/ENSSSCG00000005385	SLC5A3/ENSSSCG00000022925/ENPP1/FGF19/NR4A3	5
BP	GO:0048638	regulation of developmental growth	8/159	213/18248	0.000567733	0.0724654	ENSSSCG00000027060/ENSSSCG00000011791/ENSSSCG00000000443/ENSSSCG00000015398/ENSSSCG00000015584/ENSSSCG00000037494/ENSSSCG00000020906/ENSSSCG00000010831	TBX2/MAP3K13/GLI1/SEMA3A/PROX1/SPTBN4/GHSR/DUSP10	8
BP	GO:0043954	cellular component maintenance	4/159	45/18248	0.000626173	0.0724654	ENSSSCG00000035355/ENSSSCG00000015401/ENSSSCG00000005975/ENSSSCG00000005490	F2R/PCLO/MTSS1/WHRN	4
BP	GO:0007169	transmembrane receptor protein tyrosine kinase signaling pathway	12/159	453/18248	0.000628389	0.0724654	ENSSSCG00000025924/ENSSSCG00000004193/ENSSSCG00000015136/ENSSSCG00000012871/ENSSSCG00000027060/ENSSSCG00000005385/ENSSSCG00000008841/ENSSSCG00000003909/ENSSSCG00000016900/ENSSSCG00000038584/ENSSSCG00000020906/ENSSSCG00000004013	IGFBP5/ENPP1/UBASH3B/FGF19/TBX2/NR4A3/PDGFRA/ENSSSCG00000003909/ESM1/FGF12/GHSR/SMOC2	12
BP	GO:0044344	cellular response to fibroblast growth factor stimulus	5/159	80/18248	0.000669825	0.0724654	ENSSSCG00000012871/ENSSSCG00000027060/ENSSSCG00000038584/ENSSSCG00000004755/ENSSSCG00000004013	FGF19/TBX2/FGF12/DLL4/SMOC2	5
BP	GO:0071774	response to fibroblast growth factor	5/159	80/18248	0.000669825	0.0724654	ENSSSCG00000012871/ENSSSCG00000027060/ENSSSCG00000038584/ENSSSCG00000004755/ENSSSCG00000004013	FGF19/TBX2/FGF12/DLL4/SMOC2	5
BP	GO:2000147	positive regulation of cell motility	11/159	393/18248	0.000674961	0.0724654	ENSSSCG00000025924/ENSSSCG00000035355/ENSSSCG00000036036/ENSSSCG00000043781/ENSSSCG00000005385/ENSSSCG00000008841/ENSSSCG00000005992/ENSSSCG00000015398/ENSSSCG00000015487/ENSSSCG00000015584/ENSSSCG00000004013	IGFBP5/F2R/XG/RHOB/NR4A3/PDGFRA/SHAS2/SEMA3A/TNFSF18/PROX1/SMOC2	11
BP	GO:0010817	regulation of hormone levels	10/159	333/18248	0.000693061	0.0724654	ENSSSCG00000009216/ENSSSCG00000015401/ENSSSCG00000040961/ENSSSCG00000032803/ENSSSCG00000008841/ENSSSCG00000014169/ENSSSCG00000040725/ENSSSCG00000035077/ENSSSCG00000027952/ENSSSCG00000020906	SPP1/PCLO/LIF/CYP2S1/PDGFRA/PCSK1/IL11/INHBA/ADCY5/GHSR	10
BP	GO:0015749	monosaccharide transmembrane transport	5/159	81/18248	0.000708934	0.0724654	ENSSSCG00000034167/ENSSSCG00000022925/ENSSSCG00000004193/ENSSSCG00000012871/ENSSSCG00000005385	SLC5A3/ENSSSCG00000022925/ENPP1/FGF19/NR4A3	5
BP	GO:0035909	aorta morphogenesis	3/159	21/18248	0.00076932	0.0734697	ENSSSCG00000027060/ENSSSCG00000015584/ENSSSCG00000004755	TBX2/PROX1/DLL4	3
BP	GO:0034219	carbohydrate transmembrane transport	5/159	83/18248	0.000792246	0.0734697	ENSSSCG00000034167/ENSSSCG00000022925/ENSSSCG00000004193/ENSSSCG00000012871/ENSSSCG00000005385	SLC5A3/ENSSSCG00000022925/ENPP1/FGF19/NR4A3	5
BP	GO:0051272	positive regulation of cellular component movement	11/159	402/18248	0.00081251	0.0734697	ENSSSCG00000025924/ENSSSCG00000035355/ENSSSCG00000036036/ENSSSCG00000043781/ENSSSCG00000005385/ENSSSCG00000008841/ENSSSCG00000005992/ENSSSCG00000015398/ENSSSCG00000015487/ENSSSCG00000015584/ENSSSCG00000004013	IGFBP5/F2R/XG/RHOB/NR4A3/PDGFRA/SHAS2/SEMA3A/TNFSF18/PROX1/SMOC2	11
BP	GO:0040017	positive regulation of locomotion	11/159	406/18248	0.000880718	0.0766877	ENSSSCG00000025924/ENSSSCG00000035355/ENSSSCG00000036036/ENSSSCG00000043781/ENSSSCG00000005385/ENSSSCG00000008841/ENSSSCG00000005992/ENSSSCG00000015398/ENSSSCG00000015487/ENSSSCG00000015584/ENSSSCG00000004013	IGFBP5/F2R/XG/RHOB/NR4A3/PDGFRA/SHAS2/SEMA3A/TNFSF18/PROX1/SMOC2	11
BP	GO:0061045	negative regulation of wound healing	4/159	52/18248	0.00108529	0.088605	ENSSSCG00000011959/ENSSSCG00000015136/ENSSSCG00000008841/ENSSSCG00000010831	ABI3BP/UBASH3B/PDGFRA/DUSP10	4
BP	GO:0046879	hormone secretion	7/159	182/18248	0.00109296	0.088605	ENSSSCG00000009216/ENSSSCG00000015401/ENSSSCG00000040961/ENSSSCG00000040725/ENSSSCG00000035077/ENSSSCG00000027952/ENSSSCG00000020906	SPP1/PCLO/LIF/IL11/INHBA/ADCY5/GHSR	7
BP	GO:0050673	epithelial cell proliferation	9/159	298/18248	0.00123024	0.0935135	ENSSSCG00000025924/ENSSSCG00000040183/ENSSSCG00000027060/ENSSSCG00000007350/ENSSSCG00000000443/ENSSSCG00000013517/ENSSSCG00000015584/ENSSSCG00000004755/ENSSSCG00000010831	IGFBP5/CDK6/TBX2/PPP1R16B/GLI1/UHRF1/PROX1/DLL4/DUSP10	9
BP	GO:1903034	regulation of response to wounding	6/159	136/18248	0.00123306	0.0935135	ENSSSCG00000035355/ENSSSCG00000011959/ENSSSCG00000015136/ENSSSCG00000008841/ENSSSCG00000010831/ENSSSCG00000004013	F2R/ABI3BP/UBASH3B/PDGFRA/DUSP10/SMOC2	6
BP	GO:0032102	negative regulation of response to external stimulus	8/159	246/18248	0.00143867	0.0988845	ENSSSCG00000011959/ENSSSCG00000015136/ENSSSCG00000008841/ENSSSCG00000015398/ENSSSCG00000029305/ENSSSCG00000007463/ENSSSCG00000020906/ENSSSCG00000010831	ABI3BP/UBASH3B/PDGFRA/SEMA3A/FNDC4/PTGIS/GHSR/DUSP10	8
BP	GO:0046622	positive regulation of organ growth	3/159	26/18248	0.0014567	0.0988845	ENSSSCG00000027060/ENSSSCG00000000443/ENSSSCG00000015584	TBX2/GLI1/PROX1	3
BP	GO:0009914	hormone transport	7/159	192/18248	0.00148795	0.0988845	ENSSSCG00000009216/ENSSSCG00000015401/ENSSSCG00000040961/ENSSSCG00000040725/ENSSSCG00000035077/ENSSSCG00000027952/ENSSSCG00000020906	SPP1/PCLO/LIF/IL11/INHBA/ADCY5/GHSR	7
BP	GO:0030198	extracellular matrix organization	8/159	248/18248	0.00151418	0.0988845	ENSSSCG00000011727/ENSSSCG00000011959/ENSSSCG00000006345/ENSSSCG00000010272/ENSSSCG00000008841/ENSSSCG00000005992/ENSSSCG00000016244/ENSSSCG00000004013	PTX3/ABI3BP/OLFML2B/ADAMTS14/PDGFRA/SHAS2/COL4A4/SMOC2	8
BP	GO:0030900	forebrain development	8/159	248/18248	0.00151418	0.0988845	ENSSSCG00000032956/ENSSSCG00000023894/ENSSSCG00000000443/ENSSSCG00000015398/ENSSSCG00000035077/ENSSSCG00000039283/ENSSSCG00000016002/ENSSSCG00000015584	BMERB1/AKNA/GLI1/SEMA3A/INHBA/SIX3/CCDC141/PROX1	8
BP	GO:0003158	endothelium development	5/159	97/18248	0.00159529	0.101365	ENSSSCG00000007350/ENSSSCG00000043781/ENSSSCG00000015584/ENSSSCG00000009580/ENSSSCG00000004755	PPP1R16B/RHOB/PROX1/S1PR3/DLL4	5
BP	GO:0030324	lung development	6/159	147/18248	0.00183411	0.113474	ENSSSCG00000025924/ENSSSCG00000040961/ENSSSCG00000027060/ENSSSCG00000000443/ENSSSCG00000008841/ENSSSCG00000015584	IGFBP5/LIF/TBX2/GLI1/PDGFRA/PROX1	6
BP	GO:0050728	negative regulation of inflammatory response	5/159	102/18248	0.00199142	0.114596	ENSSSCG00000011959/ENSSSCG00000029305/ENSSSCG00000007463/ENSSSCG00000020906/ENSSSCG00000010831	ABI3BP/FNDC4/PTGIS/GHSR/DUSP10	5
BP	GO:0021696	cerebellar cortex morphogenesis	3/159	29/18248	0.00200845	0.114596	ENSSSCG00000005490/ENSSSCG00000000443/ENSSSCG00000015584	WHRN/GLI1/PROX1	3
BP	GO:0030323	respiratory tube development	6/159	150/18248	0.00203114	0.114596	ENSSSCG00000025924/ENSSSCG00000040961/ENSSSCG00000027060/ENSSSCG00000000443/ENSSSCG00000008841/ENSSSCG00000015584	IGFBP5/LIF/TBX2/GLI1/PDGFRA/PROX1	6
BP	GO:0045785	positive regulation of cell adhesion	9/159	321/18248	0.00204723	0.114596	ENSSSCG00000040183/ENSSSCG00000011467/ENSSSCG00000011959/ENSSSCG00000040961/ENSSSCG00000005385/ENSSSCG00000005992/ENSSSCG00000001131/ENSSSCG00000015487/ENSSSCG00000010831	CDK6/DENND6A/ABI3BP/LIF/NR4A3/SHAS2/BTN2A2/TNFSF18/DUSP10	9
BP	GO:0022602	ovulation cycle process	3/159	30/18248	0.00221745	0.115913	ENSSSCG00000011727/ENSSSCG00000008841/ENSSSCG00000035077	PTX3/PDGFRA/INHBA	3
BP	GO:0060420	regulation of heart growth	3/159	30/18248	0.00221745	0.115913	ENSSSCG00000027060/ENSSSCG00000000443/ENSSSCG00000015584	TBX2/GLI1/PROX1	3
BP	GO:0070372	regulation of ERK1 and ERK2 cascade	7/159	206/18248	0.00221867	0.115913	ENSSSCG00000035355/ENSSSCG00000012871/ENSSSCG00000040961/ENSSSCG00000008841/ENSSSCG00000001131/ENSSSCG00000016254/ENSSSCG00000010831	F2R/FGF19/LIF/PDGFRA/BTN2A2/ENSSSCG00000016254/DUSP10	7
BP	GO:0023061	signal release	8/159	266/18248	0.00234505	0.119852	ENSSSCG00000009216/ENSSSCG00000015401/ENSSSCG00000040961/ENSSSCG00000040725/ENSSSCG00000035077/ENSSSCG00000027952/ENSSSCG00000020906/ENSSSCG00000012276	SPP1/PCLO/LIF/IL11/INHBA/ADCY5/GHSR/SYN1	8
BP	GO:1903035	negative regulation of response to wounding	4/159	65/18248	0.00248688	0.121477	ENSSSCG00000011959/ENSSSCG00000015136/ENSSSCG00000008841/ENSSSCG00000010831	ABI3BP/UBASH3B/PDGFRA/DUSP10	4
BP	GO:0008543	fibroblast growth factor receptor signaling pathway	4/159	66/18248	0.00262961	0.121477	ENSSSCG00000012871/ENSSSCG00000027060/ENSSSCG00000038584/ENSSSCG00000004013	FGF19/TBX2/FGF12/SMOC2	4
BP	GO:0043473	pigmentation	4/159	66/18248	0.00262961	0.121477	ENSSSCG00000004193/ENSSSCG00000027060/ENSSSCG00000012103/ENSSSCG00000012104	ENPP1/TBX2/ENSSSCG00000012103/SHROOM2	4
BP	GO:0045927	positive regulation of growth	6/159	158/18248	0.00263494	0.121477	ENSSSCG00000027060/ENSSSCG00000011791/ENSSSCG00000000443/ENSSSCG00000015584/ENSSSCG00000037494/ENSSSCG00000020906	TBX2/MAP3K13/GLI1/PROX1/SPTBN4/GHSR	6
BP	GO:1902806	regulation of cell cycle G1/S phase transition	5/159	109/18248	0.00266085	0.121477	ENSSSCG00000027060/ENSSSCG00000028821/ENSSSCG00000000443/ENSSSCG00000035077/ENSSSCG00000001131	TBX2/SASS6/GLI1/INHBA/BTN2A2	5
BP	GO:0033002	muscle cell proliferation	5/159	110/18248	0.0027683	0.121477	ENSSSCG00000025924/ENSSSCG00000016031/ENSSSCG00000027060/ENSSSCG00000000443/ENSSSCG00000005385	IGFBP5/CALCRL/TBX2/GLI1/NR4A3	5
BP	GO:0046394	carboxylic acid biosynthetic process	8/159	274/18248	0.00281335	0.121477	ENSSSCG00000037077/ENSSSCG00000014998/ENSSSCG00000012871/ENSSSCG00000005992/ENSSSCG00000007463/ENSSSCG00000015584/ENSSSCG00000010523/ENSSSCG00000024166	SHMT2/AASDHPPT/FGF19/SHAS2/PTGIS/PROX1/HOGA1/SLC2A6	8
BP	GO:0031348	negative regulation of defense response	6/159	161/18248	0.00289299	0.121477	ENSSSCG00000011959/ENSSSCG00000031615/ENSSSCG00000029305/ENSSSCG00000007463/ENSSSCG00000020906/ENSSSCG00000010831	ABI3BP/SERPINB9/FNDC4/PTGIS/GHSR/DUSP10	6
BP	GO:0016053	organic acid biosynthetic process	8/159	276/18248	0.00294112	0.121477	ENSSSCG00000037077/ENSSSCG00000014998/ENSSSCG00000012871/ENSSSCG00000005992/ENSSSCG00000007463/ENSSSCG00000015584/ENSSSCG00000010523/ENSSSCG00000024166	SHMT2/AASDHPPT/FGF19/SHAS2/PTGIS/PROX1/HOGA1/SLC2A6	8
BP	GO:0060322	head development	11/159	474/18248	0.00298122	0.121477	ENSSSCG00000032956/ENSSSCG00000023894/ENSSSCG00000005490/ENSSSCG00000000443/ENSSSCG00000008841/ENSSSCG00000015398/ENSSSCG00000035077/ENSSSCG00000039283/ENSSSCG00000016002/ENSSSCG00000015584/ENSSSCG00000040339	BMERB1/AKNA/WHRN/GLI1/PDGFRA/SEMA3A/INHBA/SIX3/CCDC141/PROX1/ZFHX2	11
BP	GO:0045926	negative regulation of growth	6/159	164/18248	0.00316951	0.121477	ENSSSCG00000025924/ENSSSCG00000004193/ENSSSCG00000015398/ENSSSCG00000035077/ENSSSCG00000016018/ENSSSCG00000010831	IGFBP5/ENPP1/SEMA3A/INHBA/FRZB/DUSP10	6
BP	GO:0048661	positive regulation of smooth muscle cell proliferation	3/159	34/18248	0.00318618	0.121477	ENSSSCG00000025924/ENSSSCG00000016031/ENSSSCG00000005385	IGFBP5/CALCRL/NR4A3	3
BP	GO:0070371	ERK1 and ERK2 cascade	7/159	220/18248	0.00320012	0.121477	ENSSSCG00000035355/ENSSSCG00000012871/ENSSSCG00000040961/ENSSSCG00000008841/ENSSSCG00000001131/ENSSSCG00000016254/ENSSSCG00000010831	F2R/FGF19/LIF/PDGFRA/BTN2A2/ENSSSCG00000016254/DUSP10	7
BP	GO:0070486	leukocyte aggregation	2/159	10/18248	0.0032428	0.121477	ENSSSCG00000005385/ENSSSCG00000005992	NR4A3/SHAS2	2
BP	GO:0097091	synaptic vesicle clustering	2/159	10/18248	0.0032428	0.121477	ENSSSCG00000015401/ENSSSCG00000012276	PCLO/SYN1	2
BP	GO:0060541	respiratory system development	6/159	165/18248	0.00326593	0.121477	ENSSSCG00000025924/ENSSSCG00000040961/ENSSSCG00000027060/ENSSSCG00000000443/ENSSSCG00000008841/ENSSSCG00000015584	IGFBP5/LIF/TBX2/GLI1/PDGFRA/PROX1	6
BP	GO:0021587	cerebellum morphogenesis	3/159	35/18248	0.00346281	0.121477	ENSSSCG00000005490/ENSSSCG00000000443/ENSSSCG00000015584	WHRN/GLI1/PROX1	3
BP	GO:0099054	presynapse assembly	3/159	35/18248	0.00346281	0.121477	ENSSSCG00000021206/ENSSSCG00000015401/ENSSSCG00000012724	IL1RAP/PCLO/SLITRK2	3
BP	GO:0045766	positive regulation of angiogenesis	5/159	117/18248	0.00361035	0.121477	ENSSSCG00000007350/ENSSSCG00000008090/ENSSSCG00000043781/ENSSSCG00000007463/ENSSSCG00000004013	PPP1R16B/IL1A/RHOB/PTGIS/SMOC2	5
BP	GO:0043062	extracellular structure organization	8/159	286/18248	0.00364938	0.121477	ENSSSCG00000011727/ENSSSCG00000011959/ENSSSCG00000006345/ENSSSCG00000010272/ENSSSCG00000008841/ENSSSCG00000005992/ENSSSCG00000016244/ENSSSCG00000004013	PTX3/ABI3BP/OLFML2B/ADAMTS14/PDGFRA/SHAS2/COL4A4/SMOC2	8
BP	GO:0051271	negative regulation of cellular component movement	7/159	227/18248	0.00380078	0.121477	ENSSSCG00000025924/ENSSSCG00000032956/ENSSSCG00000043781/ENSSSCG00000015398/ENSSSCG00000021205/ENSSSCG00000004755/ENSSSCG00000010831	IGFBP5/BMERB1/RHOB/SEMA3A/STK26/DLL4/DUSP10	7
BP	GO:0001525	angiogenesis	9/159	354/18248	0.0039207	0.121477	ENSSSCG00000016031/ENSSSCG00000007350/ENSSSCG00000008090/ENSSSCG00000043781/ENSSSCG00000008841/ENSSSCG00000007463/ENSSSCG00000016900/ENSSSCG00000004755/ENSSSCG00000004013	CALCRL/PPP1R16B/IL1A/RHOB/PDGFRA/PTGIS/ESM1/DLL4/SMOC2	9
BP	GO:0003159	morphogenesis of an endothelium	2/159	11/18248	0.00394081	0.121477	ENSSSCG00000043781/ENSSSCG00000004755	RHOB/DLL4	2
BP	GO:0045217	cell-cell junction maintenance	2/159	11/18248	0.00394081	0.121477	ENSSSCG00000035355/ENSSSCG00000005490	F2R/WHRN	2
BP	GO:0060788	ectodermal placode formation	2/159	11/18248	0.00394081	0.121477	ENSSSCG00000027060/ENSSSCG00000015584	TBX2/PROX1	2
BP	GO:0061154	endothelial tube morphogenesis	2/159	11/18248	0.00394081	0.121477	ENSSSCG00000043781/ENSSSCG00000004755	RHOB/DLL4	2
BP	GO:0071697	ectodermal placode morphogenesis	2/159	11/18248	0.00394081	0.121477	ENSSSCG00000027060/ENSSSCG00000015584	TBX2/PROX1	2
BP	GO:1903019	negative regulation of glycoprotein metabolic process	2/159	11/18248	0.00394081	0.121477	ENSSSCG00000009403/ENSSSCG00000011727	ITM2B/PTX3	2
BP	GO:1904251	regulation of bile acid metabolic process	2/159	11/18248	0.00394081	0.121477	ENSSSCG00000012871/ENSSSCG00000015584	FGF19/PROX1	2
BP	GO:0021575	hindbrain morphogenesis	3/159	37/18248	0.00405906	0.121477	ENSSSCG00000005490/ENSSSCG00000000443/ENSSSCG00000015584	WHRN/GLI1/PROX1	3
BP	GO:0043410	positive regulation of MAPK cascade	9/159	356/18248	0.00406711	0.121477	ENSSSCG00000004334/ENSSSCG00000035355/ENSSSCG00000009283/ENSSSCG00000012871/ENSSSCG00000040961/ENSSSCG00000011791/ENSSSCG00000008841/ENSSSCG00000040725/ENSSSCG00000016254	MAP3K7/F2R/TNFRSF19/FGF19/LIF/MAP3K13/PDGFRA/IL11/ENSSSCG00000016254	9
BP	GO:0034762	regulation of transmembrane transport	9/159	359/18248	0.00429473	0.121477	ENSSSCG00000004193/ENSSSCG00000035355/ENSSSCG00000015136/ENSSSCG00000038149/ENSSSCG00000012871/ENSSSCG00000012332/ENSSSCG00000005385/ENSSSCG00000039998/ENSSSCG00000038584	ENPP1/F2R/UBASH3B/KCNE4/FGF19/WNK3/NR4A3/CLIC2/FGF12	9
BP	GO:0042698	ovulation cycle	3/159	38/18248	0.0043791	0.121477	ENSSSCG00000011727/ENSSSCG00000008841/ENSSSCG00000035077	PTX3/PDGFRA/INHBA	3
BP	GO:0099172	presynapse organization	3/159	38/18248	0.0043791	0.121477	ENSSSCG00000021206/ENSSSCG00000015401/ENSSSCG00000012724	IL1RAP/PCLO/SLITRK2	3
BP	GO:2000179	positive regulation of neural precursor cell proliferation	3/159	38/18248	0.0043791	0.121477	ENSSSCG00000000443/ENSSSCG00000015584/ENSSSCG00000004755	GLI1/PROX1/DLL4	3
BP	GO:0010959	regulation of metal ion transport	7/159	234/18248	0.00448359	0.121477	ENSSSCG00000035355/ENSSSCG00000015136/ENSSSCG00000038149/ENSSSCG00000012332/ENSSSCG00000039998/ENSSSCG00000038584/ENSSSCG00000037494	F2R/UBASH3B/KCNE4/WNK3/CLIC2/FGF12/SPTBN4	7
BP	GO:0040013	negative regulation of locomotion	7/159	236/18248	0.00469472	0.121477	ENSSSCG00000025924/ENSSSCG00000032956/ENSSSCG00000043781/ENSSSCG00000015398/ENSSSCG00000021205/ENSSSCG00000004755/ENSSSCG00000010831	IGFBP5/BMERB1/RHOB/SEMA3A/STK26/DLL4/DUSP10	7
BP	GO:0010544	negative regulation of platelet activation	2/159	12/18248	0.00470201	0.121477	ENSSSCG00000015136/ENSSSCG00000008841	UBASH3B/PDGFRA	2
BP	GO:0035970	peptidyl-threonine dephosphorylation	2/159	12/18248	0.00470201	0.121477	ENSSSCG00000040815/ENSSSCG00000010831	DUSP5/DUSP10	2
BP	GO:0042026	protein refolding	2/159	12/18248	0.00470201	0.121477	ENSSSCG00000012007/ENSSSCG00000029160	HSPA13/ENSSSCG00000029160	2
BP	GO:0045591	positive regulation of regulatory T cell differentiation	2/159	12/18248	0.00470201	0.121477	ENSSSCG00000001131/ENSSSCG00000010831	BTN2A2/DUSP10	2
BP	GO:0051930	regulation of sensory perception of pain	2/159	12/18248	0.00470201	0.121477	ENSSSCG00000035355/ENSSSCG00000040339	F2R/ZFHX2	2
BP	GO:0051931	regulation of sensory perception	2/159	12/18248	0.00470201	0.121477	ENSSSCG00000035355/ENSSSCG00000040339	F2R/ZFHX2	2
BP	GO:0055003	cardiac myofibril assembly	2/159	12/18248	0.00470201	0.121477	ENSSSCG00000008841/ENSSSCG00000015584	PDGFRA/PROX1	2
BP	GO:0071696	ectodermal placode development	2/159	12/18248	0.00470201	0.121477	ENSSSCG00000027060/ENSSSCG00000015584	TBX2/PROX1	2
BP	GO:0006954	inflammatory response	10/159	436/18248	0.00496079	0.125381	ENSSSCG00000035355/ENSSSCG00000011959/ENSSSCG00000023894/ENSSSCG00000008090/ENSSSCG00000029305/ENSSSCG00000007463/ENSSSCG00000016254/ENSSSCG00000009580/ENSSSCG00000020906/ENSSSCG00000010831	F2R/ABI3BP/AKNA/IL1A/FNDC4/PTGIS/ENSSSCG00000016254/S1PR3/GHSR/DUSP10	10
BP	GO:0060419	heart growth	3/159	40/18248	0.00506403	0.125381	ENSSSCG00000027060/ENSSSCG00000000443/ENSSSCG00000015584	TBX2/GLI1/PROX1	3
BP	GO:1902808	positive regulation of cell cycle G1/S phase transition	3/159	40/18248	0.00506403	0.125381	ENSSSCG00000027060/ENSSSCG00000028821/ENSSSCG00000000443	TBX2/SASS6/GLI1	3
BP	GO:1904018	positive regulation of vasculature development	5/159	127/18248	0.00511218	0.125381	ENSSSCG00000007350/ENSSSCG00000008090/ENSSSCG00000043781/ENSSSCG00000007463/ENSSSCG00000004013	PPP1R16B/IL1A/RHOB/PTGIS/SMOC2	5
BP	GO:0007420	brain development	10/159	438/18248	0.00511976	0.125381	ENSSSCG00000032956/ENSSSCG00000023894/ENSSSCG00000005490/ENSSSCG00000000443/ENSSSCG00000015398/ENSSSCG00000035077/ENSSSCG00000039283/ENSSSCG00000016002/ENSSSCG00000015584/ENSSSCG00000040339	BMERB1/AKNA/WHRN/GLI1/SEMA3A/INHBA/SIX3/CCDC141/PROX1/ZFHX2	10
BP	GO:0035904	aorta development	3/159	41/18248	0.0054293	0.126116	ENSSSCG00000027060/ENSSSCG00000015584/ENSSSCG00000004755	TBX2/PROX1/DLL4	3
BP	GO:0014911	positive regulation of smooth muscle cell migration	2/159	13/18248	0.00552526	0.126116	ENSSSCG00000025924/ENSSSCG00000005385	IGFBP5/NR4A3	2
BP	GO:0034104	negative regulation of tissue remodeling	2/159	13/18248	0.00552526	0.126116	ENSSSCG00000011959/ENSSSCG00000015136	ABI3BP/UBASH3B	2
BP	GO:0046597	negative regulation of viral entry into host cell	2/159	13/18248	0.00552526	0.126116	ENSSSCG00000011727/ENSSSCG00000032591	PTX3/ENSSSCG00000032591	2
BP	GO:1903587	regulation of blood vessel endothelial cell proliferation involved in sprouting angiogenesis	2/159	13/18248	0.00552526	0.126116	ENSSSCG00000007350/ENSSSCG00000004755	PPP1R16B/DLL4	2
BP	GO:1904752	regulation of vascular associated smooth muscle cell migration	2/159	13/18248	0.00552526	0.126116	ENSSSCG00000025924/ENSSSCG00000005385	IGFBP5/NR4A3	2
BP	GO:2000773	negative regulation of cellular senescence	2/159	13/18248	0.00552526	0.126116	ENSSSCG00000040183/ENSSSCG00000027060	CDK6/TBX2	2
BP	GO:0050678	regulation of epithelial cell proliferation	7/159	244/18248	0.00561509	0.126933	ENSSSCG00000040183/ENSSSCG00000007350/ENSSSCG00000000443/ENSSSCG00000013517/ENSSSCG00000015584/ENSSSCG00000004755/ENSSSCG00000010831	CDK6/PPP1R16B/GLI1/UHRF1/PROX1/DLL4/DUSP10	7
BP	GO:0090066	regulation of anatomical structure size	9/159	375/18248	0.00568196	0.127155	ENSSSCG00000035355/ENSSSCG00000005440/ENSSSCG00000011791/ENSSSCG00000012332/ENSSSCG00000027030/ENSSSCG00000015398/ENSSSCG00000007463/ENSSSCG00000034858/ENSSSCG00000037494	F2R/ENSSSCG00000005440/MAP3K13/WNK3/BDKRB2/SEMA3A/PTGIS/RAP1GAP2/SPTBN4	9
BP	GO:1901989	positive regulation of cell cycle phase transition	4/159	82/18248	0.00573307	0.127155	ENSSSCG00000037755/ENSSSCG00000027060/ENSSSCG00000028821/ENSSSCG00000000443	NSMCE2/TBX2/SASS6/GLI1	4
BP	GO:0046328	regulation of JNK cascade	5/159	131/18248	0.00582128	0.127905	ENSSSCG00000004334/ENSSSCG00000009283/ENSSSCG00000012871/ENSSSCG00000011791/ENSSSCG00000010831	MAP3K7/TNFRSF19/FGF19/MAP3K13/DUSP10	5
BP	GO:0021695	cerebellar cortex development	3/159	43/18248	0.00620634	0.129902	ENSSSCG00000005490/ENSSSCG00000000443/ENSSSCG00000015584	WHRN/GLI1/PROX1	3
BP	GO:0045787	positive regulation of cell cycle	7/159	249/18248	0.00625524	0.129902	ENSSSCG00000037755/ENSSSCG00000027060/ENSSSCG00000028821/ENSSSCG00000008090/ENSSSCG00000000443/ENSSSCG00000015584/ENSSSCG00000004013	NSMCE2/TBX2/SASS6/IL1A/GLI1/PROX1/SMOC2	7
BP	GO:0030336	negative regulation of cell migration	6/159	189/18248	0.00630082	0.129902	ENSSSCG00000025924/ENSSSCG00000032956/ENSSSCG00000043781/ENSSSCG00000021205/ENSSSCG00000004755/ENSSSCG00000010831	IGFBP5/BMERB1/RHOB/STK26/DLL4/DUSP10	6
BP	GO:0043567	regulation of insulin-like growth factor receptor signaling pathway	2/159	14/18248	0.00640944	0.129902	ENSSSCG00000025924/ENSSSCG00000020906	IGFBP5/GHSR	2
BP	GO:0046653	tetrahydrofolate metabolic process	2/159	14/18248	0.00640944	0.129902	ENSSSCG00000037077/ENSSSCG00000014998	SHMT2/AASDHPPT	2
BP	GO:0046697	decidualization	2/159	14/18248	0.00640944	0.129902	ENSSSCG00000040961/ENSSSCG00000020906	LIF/GHSR	2
BP	GO:0072574	hepatocyte proliferation	2/159	14/18248	0.00640944	0.129902	ENSSSCG00000000443/ENSSSCG00000015584	GLI1/PROX1	2
BP	GO:0072575	epithelial cell proliferation involved in liver morphogenesis	2/159	14/18248	0.00640944	0.129902	ENSSSCG00000000443/ENSSSCG00000015584	GLI1/PROX1	2
BP	GO:1903830	magnesium ion transmembrane transport	2/159	14/18248	0.00640944	0.129902	ENSSSCG00000040778/ENSSSCG00000017053	NIPA1/NIPAL4	2
BP	GO:0043506	regulation of JUN kinase activity	3/159	44/18248	0.00661843	0.132991	ENSSSCG00000004334/ENSSSCG00000011791/ENSSSCG00000010831	MAP3K7/MAP3K13/DUSP10	3
BP	GO:0007219	Notch signaling pathway	5/159	136/18248	0.0068018	0.135517	ENSSSCG00000038521/ENSSSCG00000027060/ENSSSCG00000033000/ENSSSCG00000009580/ENSSSCG00000004755	CHAC1/TBX2/TIMP4/S1PR3/DLL4	5
BP	GO:0072576	liver morphogenesis	2/159	15/18248	0.00735344	0.144346	ENSSSCG00000000443/ENSSSCG00000015584	GLI1/PROX1	2
BP	GO:0006575	cellular modified amino acid metabolic process	5/159	139/18248	0.00744265	0.144346	ENSSSCG00000038521/ENSSSCG00000037077/ENSSSCG00000014998/ENSSSCG00000039998/ENSSSCG00000010523	CHAC1/SHMT2/AASDHPPT/CLIC2/HOGA1	5
BP	GO:0048738	cardiac muscle tissue development	5/159	139/18248	0.00744265	0.144346	ENSSSCG00000027060/ENSSSCG00000000443/ENSSSCG00000008841/ENSSSCG00000015584/ENSSSCG00000004755	TBX2/GLI1/PDGFRA/PROX1/DLL4	5
BP	GO:1903426	regulation of reactive oxygen species biosynthetic process	3/159	46/18248	0.00749054	0.144346	ENSSSCG00000011727/ENSSSCG00000034167/ENSSSCG00000007463	PTX3/SLC5A3/PTGIS	3
BP	GO:0035051	cardiocyte differentiation	4/159	89/18248	0.00763776	0.145987	ENSSSCG00000011959/ENSSSCG00000027060/ENSSSCG00000008841/ENSSSCG00000015584	ABI3BP/TBX2/PDGFRA/PROX1	4
BP	GO:2000146	negative regulation of cell motility	6/159	199/18248	0.00803388	0.150098	ENSSSCG00000025924/ENSSSCG00000032956/ENSSSCG00000043781/ENSSSCG00000021205/ENSSSCG00000004755/ENSSSCG00000010831	IGFBP5/BMERB1/RHOB/STK26/DLL4/DUSP10	6
BP	GO:0046883	regulation of hormone secretion	5/159	142/18248	0.00812448	0.150098	ENSSSCG00000009216/ENSSSCG00000040961/ENSSSCG00000040725/ENSSSCG00000035077/ENSSSCG00000027952	SPP1/LIF/IL11/INHBA/ADCY5	5
BP	GO:0007507	heart development	9/159	397/18248	0.00812805	0.150098	ENSSSCG00000016031/ENSSSCG00000011959/ENSSSCG00000012871/ENSSSCG00000027060/ENSSSCG00000000443/ENSSSCG00000008841/ENSSSCG00000005992/ENSSSCG00000015584/ENSSSCG00000004755	CALCRL/ABI3BP/FGF19/TBX2/GLI1/PDGFRA/SHAS2/PROX1/DLL4	9
BP	GO:0015693	magnesium ion transport	2/159	16/18248	0.00835615	0.150098	ENSSSCG00000040778/ENSSSCG00000017053	NIPA1/NIPAL4	2
BP	GO:0060045	positive regulation of cardiac muscle cell proliferation	2/159	16/18248	0.00835615	0.150098	ENSSSCG00000027060/ENSSSCG00000000443	TBX2/GLI1	2
BP	GO:1904738	vascular associated smooth muscle cell migration	2/159	16/18248	0.00835615	0.150098	ENSSSCG00000025924/ENSSSCG00000005385	IGFBP5/NR4A3	2
BP	GO:0019233	sensory perception of pain	3/159	48/18248	0.00842746	0.150098	ENSSSCG00000035355/ENSSSCG00000015986/ENSSSCG00000040339	F2R/HOXD1/ZFHX2	3
BP	GO:0051279	regulation of release of sequestered calcium ion into cytosol	3/159	48/18248	0.00842746	0.150098	ENSSSCG00000035355/ENSSSCG00000015136/ENSSSCG00000039998	F2R/UBASH3B/CLIC2	3
BP	GO:0090398	cellular senescence	3/159	48/18248	0.00842746	0.150098	ENSSSCG00000040183/ENSSSCG00000037755/ENSSSCG00000027060	CDK6/NSMCE2/TBX2	3
BP	GO:0051051	negative regulation of transport	7/159	265/18248	0.0086725	0.153301	ENSSSCG00000004193/ENSSSCG00000035355/ENSSSCG00000038149/ENSSSCG00000040961/ENSSSCG00000012332/ENSSSCG00000039998/ENSSSCG00000040725	ENPP1/F2R/KCNE4/LIF/WNK3/CLIC2/IL11	7
BP	GO:0010827	regulation of glucose transmembrane transport	3/159	49/18248	0.00892056	0.156509	ENSSSCG00000004193/ENSSSCG00000012871/ENSSSCG00000005385	ENPP1/FGF19/NR4A3	3
BP	GO:0006760	folic acid-containing compound metabolic process	2/159	17/18248	0.0094165	0.1595	ENSSSCG00000037077/ENSSSCG00000014998	SHMT2/AASDHPPT	2
BP	GO:0055023	positive regulation of cardiac muscle tissue growth	2/159	17/18248	0.0094165	0.1595	ENSSSCG00000027060/ENSSSCG00000000443	TBX2/GLI1	2
BP	GO:1904707	positive regulation of vascular smooth muscle cell proliferation	2/159	17/18248	0.0094165	0.1595	ENSSSCG00000025924/ENSSSCG00000005385	IGFBP5/NR4A3	2
BP	GO:0046620	regulation of organ growth	3/159	50/18248	0.00943022	0.1595	ENSSSCG00000027060/ENSSSCG00000000443/ENSSSCG00000015584	TBX2/GLI1/PROX1	3
BP	GO:0070373	negative regulation of ERK1 and ERK2 cascade	3/159	50/18248	0.00943022	0.1595	ENSSSCG00000040961/ENSSSCG00000001131/ENSSSCG00000010831	LIF/BTN2A2/DUSP10	3
BP	GO:0097237	cellular response to toxic substance	5/159	149/18248	0.00988175	0.161857	ENSSSCG00000028996/ENSSSCG00000043781/ENSSSCG00000039998/ENSSSCG00000021205/ENSSSCG00000013303	ALDH1A1/RHOB/CLIC2/STK26/ABTB2	5
BP	GO:0032611	interleukin-1 beta production	3/159	51/18248	0.00995658	0.161857	ENSSSCG00000035355/ENSSSCG00000009580/ENSSSCG00000020906	F2R/S1PR3/GHSR	3
BP	GO:0032651	regulation of interleukin-1 beta production	3/159	51/18248	0.00995658	0.161857	ENSSSCG00000035355/ENSSSCG00000009580/ENSSSCG00000020906	F2R/S1PR3/GHSR	3
BP	GO:1904062	regulation of cation transmembrane transport	6/159	209/18248	0.0100866	0.161857	ENSSSCG00000035355/ENSSSCG00000015136/ENSSSCG00000038149/ENSSSCG00000012332/ENSSSCG00000039998/ENSSSCG00000038584	F2R/UBASH3B/KCNE4/WNK3/CLIC2/FGF12	6
BP	GO:0007254	JNK cascade	5/159	150/18248	0.0101525	0.161857	ENSSSCG00000004334/ENSSSCG00000009283/ENSSSCG00000012871/ENSSSCG00000011791/ENSSSCG00000010831	MAP3K7/TNFRSF19/FGF19/MAP3K13/DUSP10	5
BP	GO:0022612	gland morphogenesis	4/159	97/18248	0.010276	0.161857	ENSSSCG00000025924/ENSSSCG00000027060/ENSSSCG00000000443/ENSSSCG00000015584	IGFBP5/TBX2/GLI1/PROX1	4
BP	GO:0044843	cell cycle G1/S phase transition	5/159	151/18248	0.0104282	0.161857	ENSSSCG00000027060/ENSSSCG00000028821/ENSSSCG00000000443/ENSSSCG00000035077/ENSSSCG00000001131	TBX2/SASS6/GLI1/INHBA/BTN2A2	5
BP	GO:0021872	forebrain generation of neurons	3/159	52/18248	0.0104997	0.161857	ENSSSCG00000023894/ENSSSCG00000035077/ENSSSCG00000015584	AKNA/INHBA/PROX1	3
BP	GO:0042136	neurotransmitter biosynthetic process	3/159	52/18248	0.0104997	0.161857	ENSSSCG00000011727/ENSSSCG00000037077/ENSSSCG00000007463	PTX3/SHMT2/PTGIS	3
BP	GO:0048844	artery morphogenesis	3/159	52/18248	0.0104997	0.161857	ENSSSCG00000027060/ENSSSCG00000015584/ENSSSCG00000004755	TBX2/PROX1/DLL4	3
BP	GO:0002043	blood vessel endothelial cell proliferation involved in sprouting angiogenesis	2/159	18/18248	0.0105334	0.161857	ENSSSCG00000007350/ENSSSCG00000004755	PPP1R16B/DLL4	2
BP	GO:0010765	positive regulation of sodium ion transport	2/159	18/18248	0.0105334	0.161857	ENSSSCG00000012332/ENSSSCG00000038584	WNK3/FGF12	2
BP	GO:0090344	negative regulation of cell aging	2/159	18/18248	0.0105334	0.161857	ENSSSCG00000040183/ENSSSCG00000027060	CDK6/TBX2	2
BP	GO:1903523	negative regulation of blood circulation	2/159	18/18248	0.0105334	0.161857	ENSSSCG00000035355/ENSSSCG00000037494	F2R/SPTBN4	2
BP	GO:1903530	regulation of secretion by cell	8/159	344/18248	0.010686	0.163136	ENSSSCG00000009216/ENSSSCG00000035355/ENSSSCG00000015401/ENSSSCG00000040961/ENSSSCG00000008090/ENSSSCG00000040725/ENSSSCG00000035077/ENSSSCG00000027952	SPP1/F2R/PCLO/LIF/IL1A/IL11/INHBA/ADCY5	8
BP	GO:0007610	behavior	9/159	417/18248	0.0109841	0.165075	ENSSSCG00000034364/ENSSSCG00000032722/ENSSSCG00000001752/ENSSSCG00000007603/ENSSSCG00000027952/ENSSSCG00000038584/ENSSSCG00000037494/ENSSSCG00000020906/ENSSSCG00000040339	SPECC1/GLRB/CHRNA3/NPTX2/ADCY5/FGF12/SPTBN4/GHSR/ZFHX2	9
BP	GO:0034109	homotypic cell-cell adhesion	3/159	53/18248	0.0110597	0.165075	ENSSSCG00000015136/ENSSSCG00000036036/ENSSSCG00000008841	UBASH3B/XG/PDGFRA	3
BP	GO:0035924	cellular response to vascular endothelial growth factor stimulus	3/159	53/18248	0.0110597	0.165075	ENSSSCG00000008841/ENSSSCG00000004755/ENSSSCG00000004013	PDGFRA/DLL4/SMOC2	3
BP	GO:0050808	synapse organization	7/159	278/18248	0.0110939	0.165075	ENSSSCG00000021206/ENSSSCG00000035355/ENSSSCG00000015401/ENSSSCG00000032722/ENSSSCG00000006023/ENSSSCG00000012724/ENSSSCG00000020906	IL1RAP/F2R/PCLO/GLRB/SYBU/SLITRK2/GHSR	7
BP	GO:0009611	response to wounding	8/159	348/18248	0.011399	0.167506	ENSSSCG00000035355/ENSSSCG00000011959/ENSSSCG00000015136/ENSSSCG00000008090/ENSSSCG00000000443/ENSSSCG00000008841/ENSSSCG00000010831/ENSSSCG00000004013	F2R/ABI3BP/UBASH3B/IL1A/GLI1/PDGFRA/DUSP10/SMOC2	8
BP	GO:0046330	positive regulation of JNK cascade	4/159	100/18248	0.0113998	0.167506	ENSSSCG00000004334/ENSSSCG00000009283/ENSSSCG00000012871/ENSSSCG00000011791	MAP3K7/TNFRSF19/FGF19/MAP3K13	4
BP	GO:0006699	bile acid biosynthetic process	2/159	19/18248	0.0117059	0.168837	ENSSSCG00000012871/ENSSSCG00000015584	FGF19/PROX1	2
BP	GO:0010894	negative regulation of steroid biosynthetic process	2/159	19/18248	0.0117059	0.168837	ENSSSCG00000012871/ENSSSCG00000015584	FGF19/PROX1	2
BP	GO:0045939	negative regulation of steroid metabolic process	2/159	19/18248	0.0117059	0.168837	ENSSSCG00000012871/ENSSSCG00000015584	FGF19/PROX1	2
BP	GO:0045765	regulation of angiogenesis	6/159	217/18248	0.0119784	0.171715	ENSSSCG00000007350/ENSSSCG00000008090/ENSSSCG00000043781/ENSSSCG00000007463/ENSSSCG00000004755/ENSSSCG00000004013	PPP1R16B/IL1A/RHOB/PTGIS/DLL4/SMOC2	6
BP	GO:0007193	adenylate cyclase-inhibiting G-protein coupled receptor signaling pathway	3/159	55/18248	0.0122308	0.17427	ENSSSCG00000027558/ENSSSCG00000027952/ENSSSCG00000009580	GABBR2/ADCY5/S1PR3	3
BP	GO:0002028	regulation of sodium ion transport	3/159	56/18248	0.012842	0.180982	ENSSSCG00000012332/ENSSSCG00000038584/ENSSSCG00000037494	WNK3/FGF12/SPTBN4	3
BP	GO:0001893	maternal placenta development	2/159	20/18248	0.0129328	0.180982	ENSSSCG00000040961/ENSSSCG00000020906	LIF/GHSR	2
BP	GO:0048596	embryonic camera-type eye morphogenesis	2/159	20/18248	0.0129328	0.180982	ENSSSCG00000027060/ENSSSCG00000015584	TBX2/PROX1	2
BP	GO:0010632	regulation of epithelial cell migration	5/159	160/18248	0.0131443	0.181778	ENSSSCG00000043781/ENSSSCG00000015584/ENSSSCG00000004755/ENSSSCG00000010831/ENSSSCG00000004013	RHOB/PROX1/DLL4/DUSP10/SMOC2	5
BP	GO:0021537	telencephalon development	5/159	160/18248	0.0131443	0.181778	ENSSSCG00000032956/ENSSSCG00000015398/ENSSSCG00000035077/ENSSSCG00000016002/ENSSSCG00000015584	BMERB1/SEMA3A/INHBA/CCDC141/PROX1	5
BP	GO:0042060	wound healing	7/159	288/18248	0.0132657	0.182384	ENSSSCG00000035355/ENSSSCG00000011959/ENSSSCG00000015136/ENSSSCG00000008090/ENSSSCG00000008841/ENSSSCG00000010831/ENSSSCG00000004013	F2R/ABI3BP/UBASH3B/IL1A/PDGFRA/DUSP10/SMOC2	7
BP	GO:0010522	regulation of calcium ion transport into cytosol	3/159	57/18248	0.0134703	0.183057	ENSSSCG00000035355/ENSSSCG00000015136/ENSSSCG00000039998	F2R/UBASH3B/CLIC2	3
BP	GO:0046427	positive regulation of JAK-STAT cascade	3/159	57/18248	0.0134703	0.183057	ENSSSCG00000040961/ENSSSCG00000015085/ENSSSCG00000015487	LIF/IL10RA/TNFSF18	3
BP	GO:0009636	response to toxic substance	6/159	224/18248	0.0138282	0.18684	ENSSSCG00000028996/ENSSSCG00000001752/ENSSSCG00000043781/ENSSSCG00000039998/ENSSSCG00000021205/ENSSSCG00000013303	ALDH1A1/CHRNA3/RHOB/CLIC2/STK26/ABTB2	6
BP	GO:1904894	positive regulation of STAT cascade	3/159	58/18248	0.014116	0.187725	ENSSSCG00000040961/ENSSSCG00000015085/ENSSSCG00000015487	LIF/IL10RA/TNFSF18	3
BP	GO:0021697	cerebellar cortex formation	2/159	21/18248	0.0142131	0.187725	ENSSSCG00000005490/ENSSSCG00000015584	WHRN/PROX1	2
BP	GO:0045589	regulation of regulatory T cell differentiation	2/159	21/18248	0.0142131	0.187725	ENSSSCG00000001131/ENSSSCG00000010831	BTN2A2/DUSP10	2
BP	GO:0051085	chaperone cofactor-dependent protein refolding	2/159	21/18248	0.0142131	0.187725	ENSSSCG00000012007/ENSSSCG00000029160	HSPA13/ENSSSCG00000029160	2
BP	GO:0071347	cellular response to interleukin-1	3/159	59/18248	0.014779	0.19303	ENSSSCG00000005992/ENSSSCG00000007463/ENSSSCG00000016254	SHAS2/PTGIS/ENSSSCG00000016254	3
BP	GO:1903901	negative regulation of viral life cycle	3/159	59/18248	0.014779	0.19303	ENSSSCG00000011727/ENSSSCG00000032591/ENSSSCG00000015584	PTX3/ENSSSCG00000032591/PROX1	3
BP	GO:0032612	interleukin-1 production	3/159	60/18248	0.0154593	0.194407	ENSSSCG00000035355/ENSSSCG00000009580/ENSSSCG00000020906	F2R/S1PR3/GHSR	3
BP	GO:0032652	regulation of interleukin-1 production	3/159	60/18248	0.0154593	0.194407	ENSSSCG00000035355/ENSSSCG00000009580/ENSSSCG00000020906	F2R/S1PR3/GHSR	3
BP	GO:0043648	dicarboxylic acid metabolic process	3/159	60/18248	0.0154593	0.194407	ENSSSCG00000037077/ENSSSCG00000014998/ENSSSCG00000010523	SHMT2/AASDHPPT/HOGA1	3
BP	GO:0042558	pteridine-containing compound metabolic process	2/159	22/18248	0.0155459	0.194407	ENSSSCG00000037077/ENSSSCG00000014998	SHMT2/AASDHPPT	2
BP	GO:0044060	regulation of endocrine process	2/159	22/18248	0.0155459	0.194407	ENSSSCG00000035355/ENSSSCG00000035077	F2R/INHBA	2
BP	GO:0048009	insulin-like growth factor receptor signaling pathway	2/159	22/18248	0.0155459	0.194407	ENSSSCG00000025924/ENSSSCG00000020906	IGFBP5/GHSR	2
BP	GO:0051084	'de novo' posttranslational protein folding	2/159	22/18248	0.0155459	0.194407	ENSSSCG00000012007/ENSSSCG00000029160	HSPA13/ENSSSCG00000029160	2
BP	GO:0055083	monovalent inorganic anion homeostasis	2/159	22/18248	0.0155459	0.194407	ENSSSCG00000004193/ENSSSCG00000004565	ENPP1/CA12	2
BP	GO:0032409	regulation of transporter activity	5/159	168/18248	0.015929	0.198144	ENSSSCG00000034167/ENSSSCG00000038149/ENSSSCG00000012332/ENSSSCG00000039998/ENSSSCG00000038584	SLC5A3/KCNE4/WNK3/CLIC2/FGF12	5
BP	GO:0032872	regulation of stress-activated MAPK cascade	5/159	170/18248	0.0166821	0.199014	ENSSSCG00000004334/ENSSSCG00000009283/ENSSSCG00000012871/ENSSSCG00000011791/ENSSSCG00000010831	MAP3K7/TNFRSF19/FGF19/MAP3K13/DUSP10	5
BP	GO:0046777	protein autophosphorylation	5/159	170/18248	0.0166821	0.199014	ENSSSCG00000004193/ENSSSCG00000011791/ENSSSCG00000012332/ENSSSCG00000008841/ENSSSCG00000021205	ENPP1/MAP3K13/WNK3/PDGFRA/STK26	5
BP	GO:0006690	icosanoid metabolic process	3/159	62/18248	0.0168723	0.199014	ENSSSCG00000032803/ENSSSCG00000007463/ENSSSCG00000003006	CYP2S1/PTGIS/CYP2B6B	3
BP	GO:0048644	muscle organ morphogenesis	3/159	62/18248	0.0168723	0.199014	ENSSSCG00000040961/ENSSSCG00000015584/ENSSSCG00000004755	LIF/PROX1/DLL4	3
BP	GO:1903409	reactive oxygen species biosynthetic process	3/159	62/18248	0.0168723	0.199014	ENSSSCG00000011727/ENSSSCG00000034167/ENSSSCG00000007463	PTX3/SLC5A3/PTGIS	3
BP	GO:2000177	regulation of neural precursor cell proliferation	3/159	62/18248	0.0168723	0.199014	ENSSSCG00000000443/ENSSSCG00000015584/ENSSSCG00000004755	GLI1/PROX1/DLL4	3
BP	GO:0006458	'de novo' protein folding	2/159	23/18248	0.0169302	0.199014	ENSSSCG00000012007/ENSSSCG00000029160	HSPA13/ENSSSCG00000029160	2
BP	GO:0021799	cerebral cortex radially oriented cell migration	2/159	23/18248	0.0169302	0.199014	ENSSSCG00000032956/ENSSSCG00000016002	BMERB1/CCDC141	2
BP	GO:0043171	peptide catabolic process	2/159	23/18248	0.0169302	0.199014	ENSSSCG00000038521/ENSSSCG00000014221	CHAC1/LVRN	2
BP	GO:0060043	regulation of cardiac muscle cell proliferation	2/159	23/18248	0.0169302	0.199014	ENSSSCG00000027060/ENSSSCG00000000443	TBX2/GLI1	2
BP	GO:0099560	synaptic membrane adhesion	2/159	23/18248	0.0169302	0.199014	ENSSSCG00000021206/ENSSSCG00000012724	IL1RAP/SLITRK2	2
BP	GO:0048863	stem cell differentiation	5/159	171/18248	0.0170674	0.199629	ENSSSCG00000012871/ENSSSCG00000040961/ENSSSCG00000027060/ENSSSCG00000008841/ENSSSCG00000015398	FGF19/LIF/TBX2/PDGFRA/SEMA3A	5
BP	GO:0043123	positive regulation of I-kappaB kinase/NF-kappaB signaling	4/159	113/18248	0.0171718	0.199856	ENSSSCG00000004334/ENSSSCG00000035355/ENSSSCG00000009283/ENSSSCG00000036360	MAP3K7/F2R/TNFRSF19/LURAP1L	4
BP	GO:0051046	regulation of secretion	8/159	376/18248	0.0174108	0.201639	ENSSSCG00000009216/ENSSSCG00000035355/ENSSSCG00000015401/ENSSSCG00000040961/ENSSSCG00000008090/ENSSSCG00000040725/ENSSSCG00000035077/ENSSSCG00000027952	SPP1/F2R/PCLO/LIF/IL1A/IL11/INHBA/ADCY5	8
BP	GO:0007416	synapse assembly	4/159	114/18248	0.0176788	0.202794	ENSSSCG00000021206/ENSSSCG00000015401/ENSSSCG00000012724/ENSSSCG00000020906	IL1RAP/PCLO/SLITRK2/GHSR	4
BP	GO:0048589	developmental growth	9/159	452/18248	0.0177131	0.202794	ENSSSCG00000011727/ENSSSCG00000027060/ENSSSCG00000011791/ENSSSCG00000000443/ENSSSCG00000015398/ENSSSCG00000015584/ENSSSCG00000037494/ENSSSCG00000020906/ENSSSCG00000010831	PTX3/TBX2/MAP3K13/GLI1/SEMA3A/PROX1/SPTBN4/GHSR/DUSP10	9
BP	GO:1901342	regulation of vasculature development	6/159	237/18248	0.0177773	0.202794	ENSSSCG00000007350/ENSSSCG00000008090/ENSSSCG00000043781/ENSSSCG00000007463/ENSSSCG00000004755/ENSSSCG00000004013	PPP1R16B/IL1A/RHOB/PTGIS/DLL4/SMOC2	6
BP	GO:0070302	regulation of stress-activated protein kinase signaling cascade	5/159	173/18248	0.0178556	0.202794	ENSSSCG00000004334/ENSSSCG00000009283/ENSSSCG00000012871/ENSSSCG00000011791/ENSSSCG00000010831	MAP3K7/TNFRSF19/FGF19/MAP3K13/DUSP10	5
BP	GO:0033135	regulation of peptidyl-serine phosphorylation	4/159	115/18248	0.018195	0.204625	ENSSSCG00000040961/ENSSSCG00000027030/ENSSSCG00000040725/ENSSSCG00000037494	LIF/BDKRB2/IL11/SPTBN4	4
BP	GO:0001933	negative regulation of protein phosphorylation	7/159	307/18248	0.0182079	0.204625	ENSSSCG00000004193/ENSSSCG00000015136/ENSSSCG00000040815/ENSSSCG00000040961/ENSSSCG00000027030/ENSSSCG00000001131/ENSSSCG00000010831	ENPP1/UBASH3B/DUSP5/LIF/BDKRB2/BTN2A2/DUSP10	7
BP	GO:0040018	positive regulation of multicellular organism growth	2/159	24/18248	0.0183649	0.204625	ENSSSCG00000037494/ENSSSCG00000020906	SPTBN4/GHSR	2
BP	GO:0045066	regulatory T cell differentiation	2/159	24/18248	0.0183649	0.204625	ENSSSCG00000001131/ENSSSCG00000010831	BTN2A2/DUSP10	2
BP	GO:0042311	vasodilation	2/159	25/18248	0.019849	0.214378	ENSSSCG00000027030/ENSSSCG00000007463	BDKRB2/PTGIS	2
BP	GO:0055025	positive regulation of cardiac muscle tissue development	2/159	25/18248	0.019849	0.214378	ENSSSCG00000027060/ENSSSCG00000000443	TBX2/GLI1	2
BP	GO:1903018	regulation of glycoprotein metabolic process	2/159	25/18248	0.019849	0.214378	ENSSSCG00000009403/ENSSSCG00000011727	ITM2B/PTX3	2
BP	GO:1905606	regulation of presynapse assembly	2/159	25/18248	0.019849	0.214378	ENSSSCG00000021206/ENSSSCG00000012724	IL1RAP/SLITRK2	2
BP	GO:0099565	chemical synaptic transmission, postsynaptic	3/159	66/18248	0.0199086	0.214378	ENSSSCG00000032722/ENSSSCG00000001752/ENSSSCG00000001916	GLRB/CHRNA3/INSYN1	3
BP	GO:0002064	epithelial cell development	5/159	178/18248	0.0199304	0.214378	ENSSSCG00000040183/ENSSSCG00000005490/ENSSSCG00000007350/ENSSSCG00000015584/ENSSSCG00000009580	CDK6/WHRN/PPP1R16B/PROX1/S1PR3	5
BP	GO:0022407	regulation of cell-cell adhesion	7/159	313/18248	0.0200069	0.214378	ENSSSCG00000011467/ENSSSCG00000015136/ENSSSCG00000023894/ENSSSCG00000005385/ENSSSCG00000005992/ENSSSCG00000001131/ENSSSCG00000010831	DENND6A/UBASH3B/AKNA/NR4A3/SHAS2/BTN2A2/DUSP10	7
BP	GO:0008344	adult locomotory behavior	3/159	67/18248	0.0207116	0.214378	ENSSSCG00000032722/ENSSSCG00000038584/ENSSSCG00000037494	GLRB/FGF12/SPTBN4	3
BP	GO:0009953	dorsal/ventral pattern formation	3/159	67/18248	0.0207116	0.214378	ENSSSCG00000000443/ENSSSCG00000039283/ENSSSCG00000004755	GLI1/SIX3/DLL4	3
BP	GO:0033559	unsaturated fatty acid metabolic process	3/159	67/18248	0.0207116	0.214378	ENSSSCG00000032803/ENSSSCG00000007463/ENSSSCG00000003006	CYP2S1/PTGIS/CYP2B6B	3
BP	GO:0048660	regulation of smooth muscle cell proliferation	3/159	67/18248	0.0207116	0.214378	ENSSSCG00000025924/ENSSSCG00000016031/ENSSSCG00000005385	IGFBP5/CALCRL/NR4A3	3
BP	GO:0010951	negative regulation of endopeptidase activity	5/159	180/18248	0.0208028	0.214378	ENSSSCG00000010370/ENSSSCG00000031615/ENSSSCG00000005485/ENSSSCG00000004889/ENSSSCG00000033000	ENSSSCG00000010370/SERPINB9/AMBP/SERPINB10/TIMP4	5
BP	GO:0010594	regulation of endothelial cell migration	4/159	120/18248	0.0209165	0.214378	ENSSSCG00000043781/ENSSSCG00000015584/ENSSSCG00000004755/ENSSSCG00000004013	RHOB/PROX1/DLL4/SMOC2	4
BP	GO:0006873	cellular ion homeostasis	9/159	466/18248	0.0211105	0.214378	ENSSSCG00000004193/ENSSSCG00000034278/ENSSSCG00000035355/ENSSSCG00000015136/ENSSSCG00000008090/ENSSSCG00000008841/ENSSSCG00000039998/ENSSSCG00000011825/ENSSSCG00000027952	ENPP1/SLC31A1/F2R/UBASH3B/IL1A/PDGFRA/CLIC2/ATP13A3/ADCY5	9
BP	GO:0003209	cardiac atrium morphogenesis	2/159	26/18248	0.0213817	0.214378	ENSSSCG00000015584/ENSSSCG00000004755	PROX1/DLL4	2
BP	GO:0045428	regulation of nitric oxide biosynthetic process	2/159	26/18248	0.0213817	0.214378	ENSSSCG00000011727/ENSSSCG00000007463	PTX3/PTGIS	2
BP	GO:0048048	embryonic eye morphogenesis	2/159	26/18248	0.0213817	0.214378	ENSSSCG00000027060/ENSSSCG00000015584	TBX2/PROX1	2
BP	GO:0055021	regulation of cardiac muscle tissue growth	2/159	26/18248	0.0213817	0.214378	ENSSSCG00000027060/ENSSSCG00000000443	TBX2/GLI1	2
BP	GO:0099174	regulation of presynapse organization	2/159	26/18248	0.0213817	0.214378	ENSSSCG00000021206/ENSSSCG00000012724	IL1RAP/SLITRK2	2
BP	GO:0006939	smooth muscle contraction	3/159	68/18248	0.0215322	0.214378	ENSSSCG00000035355/ENSSSCG00000027060/ENSSSCG00000027030	F2R/TBX2/BDKRB2	3
BP	GO:0034763	negative regulation of transmembrane transport	3/159	68/18248	0.0215322	0.214378	ENSSSCG00000004193/ENSSSCG00000038149/ENSSSCG00000039998	ENPP1/KCNE4/CLIC2	3
BP	GO:0010564	regulation of cell cycle process	9/159	469/18248	0.0218958	0.214378	ENSSSCG00000029160/ENSSSCG00000040961/ENSSSCG00000037755/ENSSSCG00000027060/ENSSSCG00000028821/ENSSSCG00000008090/ENSSSCG00000000443/ENSSSCG00000035077/ENSSSCG00000001131	ENSSSCG00000029160/LIF/NSMCE2/TBX2/SASS6/IL1A/GLI1/INHBA/BTN2A2	9
BP	GO:0034764	positive regulation of transmembrane transport	4/159	122/18248	0.0220713	0.214378	ENSSSCG00000035355/ENSSSCG00000012871/ENSSSCG00000012332/ENSSSCG00000005385	F2R/FGF19/WNK3/NR4A3	4
BP	GO:0001667	ameboidal-type cell migration	7/159	320/18248	0.0222588	0.214378	ENSSSCG00000012871/ENSSSCG00000043781/ENSSSCG00000015398/ENSSSCG00000015584/ENSSSCG00000004755/ENSSSCG00000010831/ENSSSCG00000004013	FGF19/RHOB/SEMA3A/PROX1/DLL4/DUSP10/SMOC2	7
BP	GO:0001942	hair follicle development	3/159	69/18248	0.0223704	0.214378	ENSSSCG00000025924/ENSSSCG00000009283/ENSSSCG00000035077	IGFBP5/TNFRSF19/INHBA	3
BP	GO:0030168	platelet activation	3/159	69/18248	0.0223704	0.214378	ENSSSCG00000035355/ENSSSCG00000015136/ENSSSCG00000008841	F2R/UBASH3B/PDGFRA	3
BP	GO:0030193	regulation of blood coagulation	3/159	69/18248	0.0223704	0.214378	ENSSSCG00000035355/ENSSSCG00000015136/ENSSSCG00000008841	F2R/UBASH3B/PDGFRA	3
BP	GO:0051962	positive regulation of nervous system development	7/159	321/18248	0.0225943	0.214378	ENSSSCG00000021206/ENSSSCG00000040961/ENSSSCG00000011791/ENSSSCG00000000443/ENSSSCG00000015398/ENSSSCG00000015584/ENSSSCG00000012724	IL1RAP/LIF/MAP3K13/GLI1/SEMA3A/PROX1/SLITRK2	7
BP	GO:0090068	positive regulation of cell cycle process	5/159	184/18248	0.0226217	0.214378	ENSSSCG00000037755/ENSSSCG00000027060/ENSSSCG00000028821/ENSSSCG00000008090/ENSSSCG00000000443	NSMCE2/TBX2/SASS6/IL1A/GLI1	5
BP	GO:0010563	negative regulation of phosphorus metabolic process	8/159	396/18248	0.0229169	0.214378	ENSSSCG00000004193/ENSSSCG00000015136/ENSSSCG00000040815/ENSSSCG00000040961/ENSSSCG00000007350/ENSSSCG00000027030/ENSSSCG00000001131/ENSSSCG00000010831	ENPP1/UBASH3B/DUSP5/LIF/PPP1R16B/BDKRB2/BTN2A2/DUSP10	8
BP	GO:0045936	negative regulation of phosphate metabolic process	8/159	396/18248	0.0229169	0.214378	ENSSSCG00000004193/ENSSSCG00000015136/ENSSSCG00000040815/ENSSSCG00000040961/ENSSSCG00000007350/ENSSSCG00000027030/ENSSSCG00000001131/ENSSSCG00000010831	ENPP1/UBASH3B/DUSP5/LIF/PPP1R16B/BDKRB2/BTN2A2/DUSP10	8
BP	GO:0001709	cell fate determination	2/159	27/18248	0.022962	0.214378	ENSSSCG00000027060/ENSSSCG00000015584	TBX2/PROX1	2
BP	GO:0007628	adult walking behavior	2/159	27/18248	0.022962	0.214378	ENSSSCG00000032722/ENSSSCG00000037494	GLRB/SPTBN4	2
BP	GO:0045746	negative regulation of Notch signaling pathway	2/159	27/18248	0.022962	0.214378	ENSSSCG00000038521/ENSSSCG00000004755	CHAC1/DLL4	2
BP	GO:2001258	negative regulation of cation channel activity	2/159	27/18248	0.022962	0.214378	ENSSSCG00000038149/ENSSSCG00000039998	KCNE4/CLIC2	2
BP	GO:0010466	negative regulation of peptidase activity	5/159	185/18248	0.023092	0.214378	ENSSSCG00000010370/ENSSSCG00000031615/ENSSSCG00000005485/ENSSSCG00000004889/ENSSSCG00000033000	ENSSSCG00000010370/SERPINB9/AMBP/SERPINB10/TIMP4	5
BP	GO:0050727	regulation of inflammatory response	6/159	252/18248	0.0232246	0.214378	ENSSSCG00000011959/ENSSSCG00000023894/ENSSSCG00000029305/ENSSSCG00000007463/ENSSSCG00000020906/ENSSSCG00000010831	ABI3BP/AKNA/FNDC4/PTGIS/GHSR/DUSP10	6
BP	GO:0021549	cerebellum development	3/159	70/18248	0.0232262	0.214378	ENSSSCG00000005490/ENSSSCG00000000443/ENSSSCG00000015584	WHRN/GLI1/PROX1	3
BP	GO:0060021	roof of mouth development	3/159	70/18248	0.0232262	0.214378	ENSSSCG00000027060/ENSSSCG00000008841/ENSSSCG00000035077	TBX2/PDGFRA/INHBA	3
BP	GO:1900046	regulation of hemostasis	3/159	70/18248	0.0232262	0.214378	ENSSSCG00000035355/ENSSSCG00000015136/ENSSSCG00000008841	F2R/UBASH3B/PDGFRA	3
BP	GO:0008361	regulation of cell size	4/159	124/18248	0.0232644	0.214378	ENSSSCG00000011791/ENSSSCG00000012332/ENSSSCG00000015398/ENSSSCG00000034858	MAP3K13/WNK3/SEMA3A/RAP1GAP2	4
BP	GO:0032874	positive regulation of stress-activated MAPK cascade	4/159	124/18248	0.0232644	0.214378	ENSSSCG00000004334/ENSSSCG00000009283/ENSSSCG00000012871/ENSSSCG00000011791	MAP3K7/TNFRSF19/FGF19/MAP3K13	4
BP	GO:0043409	negative regulation of MAPK cascade	4/159	124/18248	0.0232644	0.214378	ENSSSCG00000040815/ENSSSCG00000040961/ENSSSCG00000001131/ENSSSCG00000010831	DUSP5/LIF/BTN2A2/DUSP10	4
BP	GO:0001558	regulation of cell growth	6/159	253/18248	0.0236235	0.214378	ENSSSCG00000025924/ENSSSCG00000004193/ENSSSCG00000011791/ENSSSCG00000015398/ENSSSCG00000035077/ENSSSCG00000016018	IGFBP5/ENPP1/MAP3K13/SEMA3A/INHBA/FRZB	6
BP	GO:1901987	regulation of cell cycle phase transition	6/159	253/18248	0.0236235	0.214378	ENSSSCG00000037755/ENSSSCG00000027060/ENSSSCG00000028821/ENSSSCG00000000443/ENSSSCG00000035077/ENSSSCG00000001131	NSMCE2/TBX2/SASS6/GLI1/INHBA/BTN2A2	6
BP	GO:0008585	female gonad development	3/159	71/18248	0.0240997	0.214378	ENSSSCG00000011727/ENSSSCG00000008841/ENSSSCG00000035077	PTX3/PDGFRA/INHBA	3
BP	GO:0048659	smooth muscle cell proliferation	3/159	71/18248	0.0240997	0.214378	ENSSSCG00000025924/ENSSSCG00000016031/ENSSSCG00000005385	IGFBP5/CALCRL/NR4A3	3
BP	GO:0070555	response to interleukin-1	3/159	71/18248	0.0240997	0.214378	ENSSSCG00000005992/ENSSSCG00000007463/ENSSSCG00000016254	SHAS2/PTGIS/ENSSSCG00000016254	3
BP	GO:0070304	positive regulation of stress-activated protein kinase signaling cascade	4/159	126/18248	0.0244961	0.214378	ENSSSCG00000004334/ENSSSCG00000009283/ENSSSCG00000012871/ENSSSCG00000011791	MAP3K7/TNFRSF19/FGF19/MAP3K13	4
BP	GO:0008206	bile acid metabolic process	2/159	28/18248	0.0245889	0.214378	ENSSSCG00000012871/ENSSSCG00000015584	FGF19/PROX1	2
BP	GO:0032743	positive regulation of interleukin-2 production	2/159	28/18248	0.0245889	0.214378	ENSSSCG00000004334/ENSSSCG00000008090	MAP3K7/IL1A	2
BP	GO:0046596	regulation of viral entry into host cell	2/159	28/18248	0.0245889	0.214378	ENSSSCG00000011727/ENSSSCG00000032591	PTX3/ENSSSCG00000032591	2
BP	GO:0090659	walking behavior	2/159	28/18248	0.0245889	0.214378	ENSSSCG00000032722/ENSSSCG00000037494	GLRB/SPTBN4	2
BP	GO:1903428	positive regulation of reactive oxygen species biosynthetic process	2/159	28/18248	0.0245889	0.214378	ENSSSCG00000011727/ENSSSCG00000034167	PTX3/SLC5A3	2
BP	GO:2000772	regulation of cellular senescence	2/159	28/18248	0.0245889	0.214378	ENSSSCG00000040183/ENSSSCG00000027060	CDK6/TBX2	2
BP	GO:0003014	renal system process	3/159	72/18248	0.0249907	0.214378	ENSSSCG00000035355/ENSSSCG00000001752/ENSSSCG00000005992	F2R/CHRNA3/SHAS2	3
BP	GO:0007569	cell aging	3/159	72/18248	0.0249907	0.214378	ENSSSCG00000040183/ENSSSCG00000037755/ENSSSCG00000027060	CDK6/NSMCE2/TBX2	3
BP	GO:0014066	regulation of phosphatidylinositol 3-kinase signaling	3/159	72/18248	0.0249907	0.214378	ENSSSCG00000035355/ENSSSCG00000007350/ENSSSCG00000001131	F2R/PPP1R16B/BTN2A2	3
BP	GO:0022404	molting cycle process	3/159	72/18248	0.0249907	0.214378	ENSSSCG00000025924/ENSSSCG00000009283/ENSSSCG00000035077	IGFBP5/TNFRSF19/INHBA	3
BP	GO:0022405	hair cycle process	3/159	72/18248	0.0249907	0.214378	ENSSSCG00000025924/ENSSSCG00000009283/ENSSSCG00000035077	IGFBP5/TNFRSF19/INHBA	3
BP	GO:0070838	divalent metal ion transport	7/159	328/18248	0.0250412	0.214378	ENSSSCG00000040778/ENSSSCG00000017053/ENSSSCG00000035355/ENSSSCG00000016031/ENSSSCG00000015136/ENSSSCG00000012332/ENSSSCG00000039998	NIPA1/NIPAL4/F2R/CALCRL/UBASH3B/WNK3/CLIC2	7
BP	GO:0045931	positive regulation of mitotic cell cycle	4/159	127/18248	0.0251265	0.214378	ENSSSCG00000037755/ENSSSCG00000028821/ENSSSCG00000008090/ENSSSCG00000004013	NSMCE2/SASS6/IL1A/SMOC2	4
BP	GO:0048015	phosphatidylinositol-mediated signaling	4/159	127/18248	0.0251265	0.214378	ENSSSCG00000035355/ENSSSCG00000007350/ENSSSCG00000008841/ENSSSCG00000001131	F2R/PPP1R16B/PDGFRA/BTN2A2	4
BP	GO:0007204	positive regulation of cytosolic calcium ion concentration	5/159	190/18248	0.0255385	0.214378	ENSSSCG00000035355/ENSSSCG00000015136/ENSSSCG00000008841/ENSSSCG00000039998/ENSSSCG00000027952	F2R/UBASH3B/PDGFRA/CLIC2/ADCY5	5
BP	GO:0006875	cellular metal ion homeostasis	8/159	405/18248	0.0257574	0.214378	ENSSSCG00000034278/ENSSSCG00000035355/ENSSSCG00000015136/ENSSSCG00000008090/ENSSSCG00000008841/ENSSSCG00000039998/ENSSSCG00000011825/ENSSSCG00000027952	SLC31A1/F2R/UBASH3B/IL1A/PDGFRA/CLIC2/ATP13A3/ADCY5	8
BP	GO:0072511	divalent inorganic cation transport	7/159	330/18248	0.0257725	0.214378	ENSSSCG00000040778/ENSSSCG00000017053/ENSSSCG00000035355/ENSSSCG00000016031/ENSSSCG00000015136/ENSSSCG00000012332/ENSSSCG00000039998	NIPA1/NIPAL4/F2R/CALCRL/UBASH3B/WNK3/CLIC2	7
BP	GO:0007565	female pregnancy	3/159	73/18248	0.0258993	0.214378	ENSSSCG00000025924/ENSSSCG00000040961/ENSSSCG00000020906	IGFBP5/LIF/GHSR	3
BP	GO:0050818	regulation of coagulation	3/159	73/18248	0.0258993	0.214378	ENSSSCG00000035355/ENSSSCG00000015136/ENSSSCG00000008841	F2R/UBASH3B/PDGFRA	3
BP	GO:0051963	regulation of synapse assembly	3/159	73/18248	0.0258993	0.214378	ENSSSCG00000021206/ENSSSCG00000012724/ENSSSCG00000020906	IL1RAP/SLITRK2/GHSR	3
BP	GO:0098773	skin epidermis development	3/159	73/18248	0.0258993	0.214378	ENSSSCG00000025924/ENSSSCG00000009283/ENSSSCG00000035077	IGFBP5/TNFRSF19/INHBA	3
BP	GO:0048511	rhythmic process	5/159	191/18248	0.026047	0.214378	ENSSSCG00000011727/ENSSSCG00000008841/ENSSSCG00000011048/ENSSSCG00000035077/ENSSSCG00000015584	PTX3/PDGFRA/SUV39H2/INHBA/PROX1	5
BP	GO:0003230	cardiac atrium development	2/159	29/18248	0.0262615	0.214378	ENSSSCG00000015584/ENSSSCG00000004755	PROX1/DLL4	2
BP	GO:0014910	regulation of smooth muscle cell migration	2/159	29/18248	0.0262615	0.214378	ENSSSCG00000025924/ENSSSCG00000005385	IGFBP5/NR4A3	2
BP	GO:0031076	embryonic camera-type eye development	2/159	29/18248	0.0262615	0.214378	ENSSSCG00000027060/ENSSSCG00000015584	TBX2/PROX1	2
BP	GO:0033059	cellular pigmentation	2/159	29/18248	0.0262615	0.214378	ENSSSCG00000012103/ENSSSCG00000012104	ENSSSCG00000012103/SHROOM2	2
BP	GO:0060135	maternal process involved in female pregnancy	2/159	29/18248	0.0262615	0.214378	ENSSSCG00000040961/ENSSSCG00000020906	LIF/GHSR	2
BP	GO:0071470	cellular response to osmotic stress	2/159	29/18248	0.0262615	0.214378	ENSSSCG00000012332/ENSSSCG00000027030	WNK3/BDKRB2	2
BP	GO:0010595	positive regulation of endothelial cell migration	3/159	74/18248	0.0268256	0.217313	ENSSSCG00000043781/ENSSSCG00000015584/ENSSSCG00000004013	RHOB/PROX1/SMOC2	3
BP	GO:0046545	development of primary female sexual characteristics	3/159	74/18248	0.0268256	0.217313	ENSSSCG00000011727/ENSSSCG00000008841/ENSSSCG00000035077	PTX3/PDGFRA/INHBA	3
BP	GO:0030308	negative regulation of cell growth	4/159	130/18248	0.0270761	0.217313	ENSSSCG00000004193/ENSSSCG00000015398/ENSSSCG00000035077/ENSSSCG00000016018	ENPP1/SEMA3A/INHBA/FRZB	4
BP	GO:0048017	inositol lipid-mediated signaling	4/159	130/18248	0.0270761	0.217313	ENSSSCG00000035355/ENSSSCG00000007350/ENSSSCG00000008841/ENSSSCG00000001131	F2R/PPP1R16B/PDGFRA/BTN2A2	4
BP	GO:0072330	monocarboxylic acid biosynthetic process	5/159	193/18248	0.0270833	0.217313	ENSSSCG00000012871/ENSSSCG00000007463/ENSSSCG00000015584/ENSSSCG00000010523/ENSSSCG00000024166	FGF19/PTGIS/PROX1/HOGA1/SLC2A6	5
BP	GO:0048525	negative regulation of viral process	3/159	75/18248	0.0277693	0.218533	ENSSSCG00000011727/ENSSSCG00000032591/ENSSSCG00000015584	PTX3/ENSSSCG00000032591/PROX1	3
BP	GO:0060840	artery development	3/159	75/18248	0.0277693	0.218533	ENSSSCG00000027060/ENSSSCG00000015584/ENSSSCG00000004755	TBX2/PROX1/DLL4	3
BP	GO:0001974	blood vessel remodeling	2/159	30/18248	0.027979	0.218533	ENSSSCG00000040961/ENSSSCG00000004755	LIF/DLL4	2
BP	GO:0006730	one-carbon metabolic process	2/159	30/18248	0.027979	0.218533	ENSSSCG00000037077/ENSSSCG00000023186	SHMT2/CA4	2
BP	GO:0010828	positive regulation of glucose transmembrane transport	2/159	30/18248	0.027979	0.218533	ENSSSCG00000012871/ENSSSCG00000005385	FGF19/NR4A3	2
BP	GO:0060038	cardiac muscle cell proliferation	2/159	30/18248	0.027979	0.218533	ENSSSCG00000027060/ENSSSCG00000000443	TBX2/GLI1	2
BP	GO:0097755	positive regulation of blood vessel diameter	2/159	30/18248	0.027979	0.218533	ENSSSCG00000027030/ENSSSCG00000007463	BDKRB2/PTGIS	2
BP	GO:1904705	regulation of vascular smooth muscle cell proliferation	2/159	30/18248	0.027979	0.218533	ENSSSCG00000025924/ENSSSCG00000005385	IGFBP5/NR4A3	2
BP	GO:0022409	positive regulation of cell-cell adhesion	5/159	195/18248	0.0281456	0.219107	ENSSSCG00000011467/ENSSSCG00000005385/ENSSSCG00000005992/ENSSSCG00000001131/ENSSSCG00000010831	DENND6A/NR4A3/SHAS2/BTN2A2/DUSP10	5
BP	GO:0051346	negative regulation of hydrolase activity	6/159	264/18248	0.0283175	0.219718	ENSSSCG00000011727/ENSSSCG00000010370/ENSSSCG00000031615/ENSSSCG00000005485/ENSSSCG00000004889/ENSSSCG00000033000	PTX3/ENSSSCG00000010370/SERPINB9/AMBP/SERPINB10/TIMP4	6
BP	GO:0043271	negative regulation of ion transport	3/159	76/18248	0.0287306	0.22219	ENSSSCG00000038149/ENSSSCG00000012332/ENSSSCG00000039998	KCNE4/WNK3/CLIC2	3
BP	GO:0051403	stress-activated MAPK cascade	5/159	197/18248	0.029234	0.225342	ENSSSCG00000004334/ENSSSCG00000009283/ENSSSCG00000012871/ENSSSCG00000011791/ENSSSCG00000010831	MAP3K7/TNFRSF19/FGF19/MAP3K13/DUSP10	5
BP	GO:0022037	metencephalon development	3/159	77/18248	0.0297095	0.227376	ENSSSCG00000005490/ENSSSCG00000000443/ENSSSCG00000015584	WHRN/GLI1/PROX1	3
BP	GO:0006040	amino sugar metabolic process	2/159	31/18248	0.0297403	0.227376	ENSSSCG00000028996/ENSSSCG00000037468	ALDH1A1/GNE	2
BP	GO:0043434	response to peptide hormone	5/159	198/18248	0.0297881	0.227376	ENSSSCG00000025924/ENSSSCG00000004193/ENSSSCG00000005385/ENSSSCG00000003909/ENSSSCG00000020906	IGFBP5/ENPP1/NR4A3/ENSSSCG00000003909/GHSR	5
BP	GO:0042326	negative regulation of phosphorylation	7/159	341/18248	0.0300573	0.228688	ENSSSCG00000004193/ENSSSCG00000015136/ENSSSCG00000040815/ENSSSCG00000040961/ENSSSCG00000027030/ENSSSCG00000001131/ENSSSCG00000010831	ENPP1/UBASH3B/DUSP5/LIF/BDKRB2/BTN2A2/DUSP10	7
BP	GO:0035335	peptidyl-tyrosine dephosphorylation	3/159	78/18248	0.0307057	0.232868	ENSSSCG00000015136/ENSSSCG00000040815/ENSSSCG00000010831	UBASH3B/DUSP5/DUSP10	3
BP	GO:0045861	negative regulation of proteolysis	6/159	270/18248	0.0311205	0.235255	ENSSSCG00000038521/ENSSSCG00000010370/ENSSSCG00000031615/ENSSSCG00000005485/ENSSSCG00000004889/ENSSSCG00000033000	CHAC1/ENSSSCG00000010370/SERPINB9/AMBP/SERPINB10/TIMP4	6
BP	GO:0072210	metanephric nephron development	2/159	32/18248	0.0315447	0.235989	ENSSSCG00000040961/ENSSSCG00000008841	LIF/PDGFRA	2
BP	GO:1990874	vascular smooth muscle cell proliferation	2/159	32/18248	0.0315447	0.235989	ENSSSCG00000025924/ENSSSCG00000005385	IGFBP5/NR4A3	2
BP	GO:0034754	cellular hormone metabolic process	3/159	79/18248	0.0317195	0.235989	ENSSSCG00000009216/ENSSSCG00000032803/ENSSSCG00000008841	SPP1/CYP2S1/PDGFRA	3
BP	GO:0042133	neurotransmitter metabolic process	3/159	79/18248	0.0317195	0.235989	ENSSSCG00000011727/ENSSSCG00000037077/ENSSSCG00000007463	PTX3/SHMT2/PTGIS	3
BP	GO:1901861	regulation of muscle tissue development	3/159	79/18248	0.0317195	0.235989	ENSSSCG00000025924/ENSSSCG00000027060/ENSSSCG00000000443	IGFBP5/TBX2/GLI1	3
BP	GO:0060537	muscle tissue development	6/159	272/18248	0.0320937	0.23802	ENSSSCG00000025924/ENSSSCG00000027060/ENSSSCG00000000443/ENSSSCG00000008841/ENSSSCG00000015584/ENSSSCG00000004755	IGFBP5/TBX2/GLI1/PDGFRA/PROX1/DLL4	6
BP	GO:0031098	stress-activated protein kinase signaling cascade	5/159	203/18248	0.0326578	0.240615	ENSSSCG00000004334/ENSSSCG00000009283/ENSSSCG00000012871/ENSSSCG00000011791/ENSSSCG00000010831	MAP3K7/TNFRSF19/FGF19/MAP3K13/DUSP10	5
BP	GO:0045216	cell-cell junction organization	5/159	203/18248	0.0326578	0.240615	ENSSSCG00000035355/ENSSSCG00000009500/ENSSSCG00000005975/ENSSSCG00000005490/ENSSSCG00000027206	F2R/CLDN10/MTSS1/WHRN/PARD6B	5
BP	GO:0071236	cellular response to antibiotic	3/159	80/18248	0.0327506	0.240615	ENSSSCG00000043781/ENSSSCG00000021205/ENSSSCG00000027952	RHOB/STK26/ADCY5	3
BP	GO:0002762	negative regulation of myeloid leukocyte differentiation	2/159	33/18248	0.0333912	0.241547	ENSSSCG00000040183/ENSSSCG00000015136	CDK6/UBASH3B	2
BP	GO:0006692	prostanoid metabolic process	2/159	33/18248	0.0333912	0.241547	ENSSSCG00000032803/ENSSSCG00000007463	CYP2S1/PTGIS	2
BP	GO:0006693	prostaglandin metabolic process	2/159	33/18248	0.0333912	0.241547	ENSSSCG00000032803/ENSSSCG00000007463	CYP2S1/PTGIS	2
BP	GO:0031644	regulation of neurological system process	2/159	33/18248	0.0333912	0.241547	ENSSSCG00000035355/ENSSSCG00000040339	F2R/ZFHX2	2
BP	GO:0042551	neuron maturation	2/159	33/18248	0.0333912	0.241547	ENSSSCG00000011791/ENSSSCG00000037494	MAP3K13/SPTBN4	2
BP	GO:0043269	regulation of ion transport	8/159	428/18248	0.0341167	0.246038	ENSSSCG00000035355/ENSSSCG00000015136/ENSSSCG00000009500/ENSSSCG00000038149/ENSSSCG00000012332/ENSSSCG00000039998/ENSSSCG00000038584/ENSSSCG00000037494	F2R/UBASH3B/CLDN10/KCNE4/WNK3/CLIC2/FGF12/SPTBN4	8
BP	GO:0008544	epidermis development	5/159	206/18248	0.0344598	0.247753	ENSSSCG00000025924/ENSSSCG00000009283/ENSSSCG00000005490/ENSSSCG00000000443/ENSSSCG00000035077	IGFBP5/TNFRSF19/WHRN/GLI1/INHBA	5
BP	GO:0006809	nitric oxide biosynthetic process	2/159	34/18248	0.035279	0.249072	ENSSSCG00000011727/ENSSSCG00000007463	PTX3/PTGIS	2
BP	GO:0010517	regulation of phospholipase activity	2/159	34/18248	0.035279	0.249072	ENSSSCG00000010370/ENSSSCG00000008841	ENSSSCG00000010370/PDGFRA	2
BP	GO:0010543	regulation of platelet activation	2/159	34/18248	0.035279	0.249072	ENSSSCG00000015136/ENSSSCG00000008841	UBASH3B/PDGFRA	2
BP	GO:0021795	cerebral cortex cell migration	2/159	34/18248	0.035279	0.249072	ENSSSCG00000032956/ENSSSCG00000016002	BMERB1/CCDC141	2
BP	GO:0048146	positive regulation of fibroblast proliferation	2/159	34/18248	0.035279	0.249072	ENSSSCG00000040183/ENSSSCG00000008841	CDK6/PDGFRA	2
BP	GO:0090342	regulation of cell aging	2/159	34/18248	0.035279	0.249072	ENSSSCG00000040183/ENSSSCG00000027060	CDK6/TBX2	2
BP	GO:0010035	response to inorganic substance	6/159	279/18248	0.0356558	0.250979	ENSSSCG00000004193/ENSSSCG00000005383/ENSSSCG00000008090/ENSSSCG00000043781/ENSSSCG00000021205/ENSSSCG00000013023	ENPP1/ALG2/IL1A/RHOB/STK26/RASGRP2	6
BP	GO:0051209	release of sequestered calcium ion into cytosol	3/159	83/18248	0.0359479	0.251529	ENSSSCG00000035355/ENSSSCG00000015136/ENSSSCG00000039998	F2R/UBASH3B/CLIC2	3
BP	GO:1903531	negative regulation of secretion by cell	3/159	83/18248	0.0359479	0.251529	ENSSSCG00000035355/ENSSSCG00000040961/ENSSSCG00000040725	F2R/LIF/IL11	3
BP	GO:0051924	regulation of calcium ion transport	4/159	143/18248	0.0365507	0.254987	ENSSSCG00000035355/ENSSSCG00000015136/ENSSSCG00000012332/ENSSSCG00000039998	F2R/UBASH3B/WNK3/CLIC2	4
BP	GO:0051283	negative regulation of sequestering of calcium ion	3/159	84/18248	0.0370482	0.255371	ENSSSCG00000035355/ENSSSCG00000015136/ENSSSCG00000039998	F2R/UBASH3B/CLIC2	3
BP	GO:0030195	negative regulation of blood coagulation	2/159	35/18248	0.0372073	0.255371	ENSSSCG00000015136/ENSSSCG00000008841	UBASH3B/PDGFRA	2
BP	GO:0043507	positive regulation of JUN kinase activity	2/159	35/18248	0.0372073	0.255371	ENSSSCG00000004334/ENSSSCG00000011791	MAP3K7/MAP3K13	2
BP	GO:0046888	negative regulation of hormone secretion	2/159	35/18248	0.0372073	0.255371	ENSSSCG00000040961/ENSSSCG00000040725	LIF/IL11	2
BP	GO:0055017	cardiac muscle tissue growth	2/159	35/18248	0.0372073	0.255371	ENSSSCG00000027060/ENSSSCG00000000443	TBX2/GLI1	2
BP	GO:0045786	negative regulation of cell cycle	6/159	282/18248	0.0372574	0.255371	ENSSSCG00000040183/ENSSSCG00000040961/ENSSSCG00000043781/ENSSSCG00000035077/ENSSSCG00000001131/ENSSSCG00000015584	CDK6/LIF/RHOB/INHBA/BTN2A2/PROX1	6
BP	GO:0070374	positive regulation of ERK1 and ERK2 cascade	4/159	145/18248	0.0381577	0.257837	ENSSSCG00000035355/ENSSSCG00000012871/ENSSSCG00000008841/ENSSSCG00000016254	F2R/FGF19/PDGFRA/ENSSSCG00000016254	4
BP	GO:0042303	molting cycle	3/159	85/18248	0.0381656	0.257837	ENSSSCG00000025924/ENSSSCG00000009283/ENSSSCG00000035077	IGFBP5/TNFRSF19/INHBA	3
BP	GO:0042633	hair cycle	3/159	85/18248	0.0381656	0.257837	ENSSSCG00000025924/ENSSSCG00000009283/ENSSSCG00000035077	IGFBP5/TNFRSF19/INHBA	3
BP	GO:0046660	female sex differentiation	3/159	85/18248	0.0381656	0.257837	ENSSSCG00000011727/ENSSSCG00000008841/ENSSSCG00000035077	PTX3/PDGFRA/INHBA	3
BP	GO:0051282	regulation of sequestering of calcium ion	3/159	85/18248	0.0381656	0.257837	ENSSSCG00000035355/ENSSSCG00000015136/ENSSSCG00000039998	F2R/UBASH3B/CLIC2	3
BP	GO:0043551	regulation of phosphatidylinositol 3-kinase activity	2/159	36/18248	0.0391751	0.261741	ENSSSCG00000008841/ENSSSCG00000003909	PDGFRA/ENSSSCG00000003909	2
BP	GO:1900047	negative regulation of hemostasis	2/159	36/18248	0.0391751	0.261741	ENSSSCG00000015136/ENSSSCG00000008841	UBASH3B/PDGFRA	2
BP	GO:0043467	regulation of generation of precursor metabolites and energy	3/159	86/18248	0.0393002	0.261741	ENSSSCG00000037077/ENSSSCG00000004193/ENSSSCG00000024166	SHMT2/ENPP1/SLC2A6	3
BP	GO:0050905	neuromuscular process	3/159	86/18248	0.0393002	0.261741	ENSSSCG00000032722/ENSSSCG00000027952/ENSSSCG00000038584	GLRB/ADCY5/FGF12	3
BP	GO:0051208	sequestering of calcium ion	3/159	86/18248	0.0393002	0.261741	ENSSSCG00000035355/ENSSSCG00000015136/ENSSSCG00000039998	F2R/UBASH3B/CLIC2	3
BP	GO:0060485	mesenchyme development	5/159	214/18248	0.0395628	0.262746	ENSSSCG00000012871/ENSSSCG00000023894/ENSSSCG00000027060/ENSSSCG00000005992/ENSSSCG00000015398	FGF19/AKNA/TBX2/SHAS2/SEMA3A	5
BP	GO:0031400	negative regulation of protein modification process	8/159	442/18248	0.0400216	0.265045	ENSSSCG00000004193/ENSSSCG00000015136/ENSSSCG00000040815/ENSSSCG00000040961/ENSSSCG00000007350/ENSSSCG00000027030/ENSSSCG00000001131/ENSSSCG00000010831	ENPP1/UBASH3B/DUSP5/LIF/PPP1R16B/BDKRB2/BTN2A2/DUSP10	8
BP	GO:0035296	regulation of tube diameter	3/159	87/18248	0.0404517	0.265174	ENSSSCG00000035355/ENSSSCG00000027030/ENSSSCG00000007463	F2R/BDKRB2/PTGIS	3
BP	GO:0050880	regulation of blood vessel size	3/159	87/18248	0.0404517	0.265174	ENSSSCG00000035355/ENSSSCG00000027030/ENSSSCG00000007463	F2R/BDKRB2/PTGIS	3
BP	GO:0097746	regulation of blood vessel diameter	3/159	87/18248	0.0404517	0.265174	ENSSSCG00000035355/ENSSSCG00000027030/ENSSSCG00000007463	F2R/BDKRB2/PTGIS	3
BP	GO:1902105	regulation of leukocyte differentiation	5/159	216/18248	0.0409068	0.265174	ENSSSCG00000040183/ENSSSCG00000015136/ENSSSCG00000040961/ENSSSCG00000001131/ENSSSCG00000010831	CDK6/UBASH3B/LIF/BTN2A2/DUSP10	5
BP	GO:0032535	regulation of cellular component size	6/159	289/18248	0.0411719	0.265174	ENSSSCG00000005440/ENSSSCG00000011791/ENSSSCG00000012332/ENSSSCG00000015398/ENSSSCG00000034858/ENSSSCG00000037494	ENSSSCG00000005440/MAP3K13/WNK3/SEMA3A/RAP1GAP2/SPTBN4	6
BP	GO:0014909	smooth muscle cell migration	2/159	37/18248	0.0411818	0.265174	ENSSSCG00000025924/ENSSSCG00000005385	IGFBP5/NR4A3	2
BP	GO:0046209	nitric oxide metabolic process	2/159	37/18248	0.0411818	0.265174	ENSSSCG00000011727/ENSSSCG00000007463	PTX3/PTGIS	2
BP	GO:0046324	regulation of glucose import	2/159	37/18248	0.0411818	0.265174	ENSSSCG00000004193/ENSSSCG00000012871	ENPP1/FGF19	2
BP	GO:0010631	epithelial cell migration	5/159	217/18248	0.041589	0.265174	ENSSSCG00000043781/ENSSSCG00000015584/ENSSSCG00000004755/ENSSSCG00000010831/ENSSSCG00000004013	RHOB/PROX1/DLL4/DUSP10/SMOC2	5
BP	GO:0034504	protein localization to nucleus	5/159	217/18248	0.041589	0.265174	ENSSSCG00000000534/ENSSSCG00000022952/ENSSSCG00000035741/ENSSSCG00000004262/ENSSSCG00000040961	IPO8/NMD3/TOR1AIP2/KPNA5/LIF	5
BP	GO:0051480	regulation of cytosolic calcium ion concentration	5/159	217/18248	0.041589	0.265174	ENSSSCG00000035355/ENSSSCG00000015136/ENSSSCG00000008841/ENSSSCG00000039998/ENSSSCG00000027952	F2R/UBASH3B/PDGFRA/CLIC2/ADCY5	5
BP	GO:0002761	regulation of myeloid leukocyte differentiation	3/159	88/18248	0.0416203	0.265174	ENSSSCG00000040183/ENSSSCG00000015136/ENSSSCG00000040961	CDK6/UBASH3B/LIF	3
BP	GO:0035150	regulation of tube size	3/159	88/18248	0.0416203	0.265174	ENSSSCG00000035355/ENSSSCG00000027030/ENSSSCG00000007463	F2R/BDKRB2/PTGIS	3
BP	GO:0044706	multi-multicellular organism process	3/159	88/18248	0.0416203	0.265174	ENSSSCG00000025924/ENSSSCG00000040961/ENSSSCG00000020906	IGFBP5/LIF/GHSR	3
BP	GO:0045637	regulation of myeloid cell differentiation	4/159	150/18248	0.0423506	0.267435	ENSSSCG00000040183/ENSSSCG00000015136/ENSSSCG00000040961/ENSSSCG00000035077	CDK6/UBASH3B/LIF/INHBA	4
BP	GO:0051783	regulation of nuclear division	4/159	150/18248	0.0423506	0.267435	ENSSSCG00000029160/ENSSSCG00000040961/ENSSSCG00000037755/ENSSSCG00000008090	ENSSSCG00000029160/LIF/NSMCE2/IL1A	4
BP	GO:0045446	endothelial cell differentiation	3/159	89/18248	0.0428057	0.267435	ENSSSCG00000007350/ENSSSCG00000015584/ENSSSCG00000009580	PPP1R16B/PROX1/S1PR3	3
BP	GO:1903169	regulation of calcium ion transmembrane transport	3/159	89/18248	0.0428057	0.267435	ENSSSCG00000035355/ENSSSCG00000015136/ENSSSCG00000039998	F2R/UBASH3B/CLIC2	3
BP	GO:0034330	cell junction organization	5/159	219/18248	0.0429742	0.267435	ENSSSCG00000035355/ENSSSCG00000009500/ENSSSCG00000005975/ENSSSCG00000005490/ENSSSCG00000027206	F2R/CLDN10/MTSS1/WHRN/PARD6B	5
BP	GO:0090132	epithelium migration	5/159	219/18248	0.0429742	0.267435	ENSSSCG00000043781/ENSSSCG00000015584/ENSSSCG00000004755/ENSSSCG00000010831/ENSSSCG00000004013	RHOB/PROX1/DLL4/DUSP10/SMOC2	5
BP	GO:0038084	vascular endothelial growth factor signaling pathway	2/159	38/18248	0.0432264	0.267435	ENSSSCG00000008841/ENSSSCG00000004013	PDGFRA/SMOC2	2
BP	GO:0050819	negative regulation of coagulation	2/159	38/18248	0.0432264	0.267435	ENSSSCG00000015136/ENSSSCG00000008841	UBASH3B/PDGFRA	2
BP	GO:0051055	negative regulation of lipid biosynthetic process	2/159	38/18248	0.0432264	0.267435	ENSSSCG00000012871/ENSSSCG00000015584	FGF19/PROX1	2
BP	GO:0055010	ventricular cardiac muscle tissue morphogenesis	2/159	38/18248	0.0432264	0.267435	ENSSSCG00000015584/ENSSSCG00000004755	PROX1/DLL4	2
BP	GO:0060443	mammary gland morphogenesis	2/159	38/18248	0.0432264	0.267435	ENSSSCG00000025924/ENSSSCG00000027060	IGFBP5/TBX2	2
BP	GO:0001654	eye development	6/159	293/18248	0.0435215	0.268554	ENSSSCG00000027060/ENSSSCG00000008841/ENSSSCG00000035077/ENSSSCG00000039283/ENSSSCG00000015584/ENSSSCG00000004755	TBX2/PDGFRA/INHBA/SIX3/PROX1/DLL4	6
BP	GO:0060078	regulation of postsynaptic membrane potential	3/159	90/18248	0.044008	0.269985	ENSSSCG00000032722/ENSSSCG00000001752/ENSSSCG00000001916	GLRB/CHRNA3/INSYN1	3
BP	GO:1901568	fatty acid derivative metabolic process	3/159	90/18248	0.044008	0.269985	ENSSSCG00000032803/ENSSSCG00000007463/ENSSSCG00000003006	CYP2S1/PTGIS/CYP2B6B	3
BP	GO:0021953	central nervous system neuron differentiation	4/159	152/18248	0.0440979	0.269985	ENSSSCG00000035077/ENSSSCG00000015584/ENSSSCG00000037494/ENSSSCG00000004755	INHBA/PROX1/SPTBN4/DLL4	4
BP	GO:0002067	glandular epithelial cell differentiation	2/159	39/18248	0.0453081	0.272608	ENSSSCG00000040183/ENSSSCG00000015584	CDK6/PROX1	2
BP	GO:0032413	negative regulation of ion transmembrane transporter activity	2/159	39/18248	0.0453081	0.272608	ENSSSCG00000038149/ENSSSCG00000039998	KCNE4/CLIC2	2
BP	GO:0045646	regulation of erythrocyte differentiation	2/159	39/18248	0.0453081	0.272608	ENSSSCG00000040183/ENSSSCG00000035077	CDK6/INHBA	2
BP	GO:0070527	platelet aggregation	2/159	39/18248	0.0453081	0.272608	ENSSSCG00000015136/ENSSSCG00000008841	UBASH3B/PDGFRA	2
BP	GO:2000649	regulation of sodium ion transmembrane transporter activity	2/159	39/18248	0.0453081	0.272608	ENSSSCG00000012332/ENSSSCG00000038584	WNK3/FGF12	2
BP	GO:2001057	reactive nitrogen species metabolic process	2/159	39/18248	0.0453081	0.272608	ENSSSCG00000011727/ENSSSCG00000007463	PTX3/PTGIS	2
BP	GO:0044057	regulation of system process	6/159	296/18248	0.045338	0.272608	ENSSSCG00000025924/ENSSSCG00000035355/ENSSSCG00000038149/ENSSSCG00000035077/ENSSSCG00000037494/ENSSSCG00000040339	IGFBP5/F2R/KCNE4/INHBA/SPTBN4/ZFHX2	6
BP	GO:0090130	tissue migration	5/159	223/18248	0.0458274	0.274494	ENSSSCG00000043781/ENSSSCG00000015584/ENSSSCG00000004755/ENSSSCG00000010831/ENSSSCG00000004013	RHOB/PROX1/DLL4/DUSP10/SMOC2	5
BP	GO:0032412	regulation of ion transmembrane transporter activity	4/159	154/18248	0.0458853	0.274494	ENSSSCG00000038149/ENSSSCG00000012332/ENSSSCG00000039998/ENSSSCG00000038584	KCNE4/WNK3/CLIC2/FGF12	4
BP	GO:0030003	cellular cation homeostasis	8/159	455/18248	0.0460852	0.274991	ENSSSCG00000034278/ENSSSCG00000035355/ENSSSCG00000015136/ENSSSCG00000008090/ENSSSCG00000008841/ENSSSCG00000039998/ENSSSCG00000011825/ENSSSCG00000027952	SLC31A1/F2R/UBASH3B/IL1A/PDGFRA/CLIC2/ATP13A3/ADCY5	8
BP	GO:0034614	cellular response to reactive oxygen species	3/159	92/18248	0.0464627	0.27512	ENSSSCG00000043781/ENSSSCG00000008841/ENSSSCG00000021205	RHOB/PDGFRA/STK26	3
BP	GO:0051048	negative regulation of secretion	3/159	92/18248	0.0464627	0.27512	ENSSSCG00000035355/ENSSSCG00000040961/ENSSSCG00000040725	F2R/LIF/IL11	3
BP	GO:0006874	cellular calcium ion homeostasis	6/159	298/18248	0.0465749	0.27512	ENSSSCG00000035355/ENSSSCG00000015136/ENSSSCG00000008841/ENSSSCG00000039998/ENSSSCG00000011825/ENSSSCG00000027952	F2R/UBASH3B/PDGFRA/CLIC2/ATP13A3/ADCY5	6
BP	GO:1903706	regulation of hemopoiesis	6/159	298/18248	0.0465749	0.27512	ENSSSCG00000040183/ENSSSCG00000015136/ENSSSCG00000040961/ENSSSCG00000035077/ENSSSCG00000001131/ENSSSCG00000010831	CDK6/UBASH3B/LIF/INHBA/BTN2A2/DUSP10	6
BP	GO:0016049	cell growth	6/159	299/18248	0.0472012	0.275306	ENSSSCG00000025924/ENSSSCG00000004193/ENSSSCG00000011791/ENSSSCG00000015398/ENSSSCG00000035077/ENSSSCG00000016018	IGFBP5/ENPP1/MAP3K13/SEMA3A/INHBA/FRZB	6
BP	GO:0007099	centriole replication	2/159	40/18248	0.0474262	0.275306	ENSSSCG00000032574/ENSSSCG00000028821	RTTN/SASS6	2
BP	GO:0042531	positive regulation of tyrosine phosphorylation of STAT protein	2/159	40/18248	0.0474262	0.275306	ENSSSCG00000040961/ENSSSCG00000015487	LIF/TNFSF18	2
BP	GO:0045071	negative regulation of viral genome replication	2/159	40/18248	0.0474262	0.275306	ENSSSCG00000032591/ENSSSCG00000015584	ENSSSCG00000032591/PROX1	2
BP	GO:0045844	positive regulation of striated muscle tissue development	2/159	40/18248	0.0474262	0.275306	ENSSSCG00000027060/ENSSSCG00000000443	TBX2/GLI1	2
BP	GO:0048286	lung alveolus development	2/159	40/18248	0.0474262	0.275306	ENSSSCG00000025924/ENSSSCG00000040961	IGFBP5/LIF	2
BP	GO:0048636	positive regulation of muscle organ development	2/159	40/18248	0.0474262	0.275306	ENSSSCG00000027060/ENSSSCG00000000443	TBX2/GLI1	2
BP	GO:0007517	muscle organ development	5/159	226/18248	0.0480399	0.278182	ENSSSCG00000040961/ENSSSCG00000027060/ENSSSCG00000000443/ENSSSCG00000015584/ENSSSCG00000004755	LIF/TBX2/GLI1/PROX1/DLL4	5
BP	GO:0055065	metal ion homeostasis	8/159	460/18248	0.0485699	0.280283	ENSSSCG00000034278/ENSSSCG00000035355/ENSSSCG00000015136/ENSSSCG00000008090/ENSSSCG00000008841/ENSSSCG00000039998/ENSSSCG00000011825/ENSSSCG00000027952	SLC31A1/F2R/UBASH3B/IL1A/PDGFRA/CLIC2/ATP13A3/ADCY5	8
BP	GO:0007626	locomotory behavior	4/159	157/18248	0.0486413	0.280283	ENSSSCG00000032722/ENSSSCG00000027952/ENSSSCG00000038584/ENSSSCG00000037494	GLRB/ADCY5/FGF12/SPTBN4	4
BP	GO:0014855	striated muscle cell proliferation	2/159	41/18248	0.0495799	0.281552	ENSSSCG00000027060/ENSSSCG00000000443	TBX2/GLI1	2
BP	GO:0045668	negative regulation of osteoblast differentiation	2/159	41/18248	0.0495799	0.281552	ENSSSCG00000025924/ENSSSCG00000040183	IGFBP5/CDK6	2
BP	GO:0098534	centriole assembly	2/159	41/18248	0.0495799	0.281552	ENSSSCG00000032574/ENSSSCG00000028821	RTTN/SASS6	2
BP	GO:1901655	cellular response to ketone	2/159	41/18248	0.0495799	0.281552	ENSSSCG00000009216/ENSSSCG00000027952	SPP1/ADCY5	2
BP	GO:1901863	positive regulation of muscle tissue development	2/159	41/18248	0.0495799	0.281552	ENSSSCG00000027060/ENSSSCG00000000443	TBX2/GLI1	2
BP	GO:0022898	regulation of transmembrane transporter activity	4/159	158/18248	0.0495799	0.281552	ENSSSCG00000038149/ENSSSCG00000012332/ENSSSCG00000039998/ENSSSCG00000038584	KCNE4/WNK3/CLIC2/FGF12	4
BP	GO:0052548	regulation of endopeptidase activity	6/159	303/18248	0.0497587	0.281886	ENSSSCG00000035355/ENSSSCG00000010370/ENSSSCG00000031615/ENSSSCG00000005485/ENSSSCG00000004889/ENSSSCG00000033000	F2R/ENSSSCG00000010370/SERPINB9/AMBP/SERPINB10/TIMP4	6
BP	GO:0002040	sprouting angiogenesis	3/159	95/18248	0.0502692	0.283412	ENSSSCG00000007350/ENSSSCG00000016900/ENSSSCG00000004755	PPP1R16B/ESM1/DLL4	3
BP	GO:2000045	regulation of G1/S transition of mitotic cell cycle	3/159	95/18248	0.0502692	0.283412	ENSSSCG00000028821/ENSSSCG00000035077/ENSSSCG00000001131	SASS6/INHBA/BTN2A2	3
BP	GO:0042445	hormone metabolic process	4/159	159/18248	0.0505285	0.284193	ENSSSCG00000009216/ENSSSCG00000032803/ENSSSCG00000008841/ENSSSCG00000014169	SPP1/CYP2S1/PDGFRA/PCSK1	4
BP	GO:0008015	blood circulation	6/159	305/18248	0.0510689	0.286371	ENSSSCG00000035355/ENSSSCG00000038149/ENSSSCG00000027030/ENSSSCG00000014221/ENSSSCG00000007463/ENSSSCG00000037494	F2R/KCNE4/BDKRB2/LVRN/PTGIS/SPTBN4	6
BP	GO:0043542	endothelial cell migration	4/159	160/18248	0.0514871	0.286371	ENSSSCG00000043781/ENSSSCG00000015584/ENSSSCG00000004755/ENSSSCG00000004013	RHOB/PROX1/DLL4/SMOC2	4
BP	GO:1902115	regulation of organelle assembly	4/159	160/18248	0.0514871	0.286371	ENSSSCG00000029160/ENSSSCG00000021206/ENSSSCG00000028821/ENSSSCG00000015584	ENSSSCG00000029160/IL1RAP/SASS6/PROX1	4
BP	GO:0099537	trans-synaptic signaling	8/159	466/18248	0.0516652	0.286371	ENSSSCG00000021206/ENSSSCG00000035355/ENSSSCG00000032722/ENSSSCG00000001752/ENSSSCG00000007603/ENSSSCG00000038584/ENSSSCG00000001916/ENSSSCG00000012276	IL1RAP/F2R/GLRB/CHRNA3/NPTX2/FGF12/INSYN1/SYN1	8
BP	GO:0045840	positive regulation of mitotic nuclear division	2/159	42/18248	0.0517684	0.286371	ENSSSCG00000037755/ENSSSCG00000008090	NSMCE2/IL1A	2
BP	GO:0055024	regulation of cardiac muscle tissue development	2/159	42/18248	0.0517684	0.286371	ENSSSCG00000027060/ENSSSCG00000000443	TBX2/GLI1	2
BP	GO:0061028	establishment of endothelial barrier	2/159	42/18248	0.0517684	0.286371	ENSSSCG00000007350/ENSSSCG00000009580	PPP1R16B/S1PR3	2
BP	GO:0034765	regulation of ion transmembrane transport	6/159	307/18248	0.0524001	0.288495	ENSSSCG00000035355/ENSSSCG00000015136/ENSSSCG00000038149/ENSSSCG00000012332/ENSSSCG00000039998/ENSSSCG00000038584	F2R/UBASH3B/KCNE4/WNK3/CLIC2/FGF12	6
BP	GO:1903708	positive regulation of hemopoiesis	4/159	161/18248	0.0524556	0.288495	ENSSSCG00000040961/ENSSSCG00000035077/ENSSSCG00000001131/ENSSSCG00000010831	LIF/INHBA/BTN2A2/DUSP10	4
BP	GO:0001936	regulation of endothelial cell proliferation	3/159	97/18248	0.0528887	0.288495	ENSSSCG00000007350/ENSSSCG00000015584/ENSSSCG00000004755	PPP1R16B/PROX1/DLL4	3
BP	GO:0032635	interleukin-6 production	3/159	97/18248	0.0528887	0.288495	ENSSSCG00000021206/ENSSSCG00000035355/ENSSSCG00000020906	IL1RAP/F2R/GHSR	3
BP	GO:0032675	regulation of interleukin-6 production	3/159	97/18248	0.0528887	0.288495	ENSSSCG00000021206/ENSSSCG00000035355/ENSSSCG00000020906	IL1RAP/F2R/GHSR	3
BP	GO:0035270	endocrine system development	3/159	97/18248	0.0528887	0.288495	ENSSSCG00000040183/ENSSSCG00000000443/ENSSSCG00000008841	CDK6/GLI1/PDGFRA	3
BP	GO:0007346	regulation of mitotic cell cycle	7/159	387/18248	0.0531073	0.289017	ENSSSCG00000029160/ENSSSCG00000037755/ENSSSCG00000028821/ENSSSCG00000008090/ENSSSCG00000035077/ENSSSCG00000001131/ENSSSCG00000004013	ENSSSCG00000029160/NSMCE2/SASS6/IL1A/INHBA/BTN2A2/SMOC2	7
BP	GO:0043122	regulation of I-kappaB kinase/NF-kappaB signaling	4/159	162/18248	0.0534341	0.289141	ENSSSCG00000004334/ENSSSCG00000035355/ENSSSCG00000009283/ENSSSCG00000036360	MAP3K7/F2R/TNFRSF19/LURAP1L	4
BP	GO:0001541	ovarian follicle development	2/159	43/18248	0.0539909	0.289141	ENSSSCG00000011727/ENSSSCG00000035077	PTX3/INHBA	2
BP	GO:0021879	forebrain neuron differentiation	2/159	43/18248	0.0539909	0.289141	ENSSSCG00000035077/ENSSSCG00000015584	INHBA/PROX1	2
BP	GO:0030239	myofibril assembly	2/159	43/18248	0.0539909	0.289141	ENSSSCG00000008841/ENSSSCG00000015584	PDGFRA/PROX1	2
BP	GO:0051187	cofactor catabolic process	2/159	43/18248	0.0539909	0.289141	ENSSSCG00000038521/ENSSSCG00000014998	CHAC1/AASDHPPT	2
BP	GO:0060425	lung morphogenesis	2/159	43/18248	0.0539909	0.289141	ENSSSCG00000040961/ENSSSCG00000027060	LIF/TBX2	2
BP	GO:1902305	regulation of sodium ion transmembrane transport	2/159	43/18248	0.0539909	0.289141	ENSSSCG00000012332/ENSSSCG00000038584	WNK3/FGF12	2
BP	GO:0002065	columnar/cuboidal epithelial cell differentiation	3/159	99/18248	0.055573	0.296263	ENSSSCG00000040183/ENSSSCG00000005490/ENSSSCG00000015584	CDK6/WHRN/PROX1	3
BP	GO:0014065	phosphatidylinositol 3-kinase signaling	3/159	99/18248	0.055573	0.296263	ENSSSCG00000035355/ENSSSCG00000007350/ENSSSCG00000001131	F2R/PPP1R16B/BTN2A2	3
BP	GO:0055074	calcium ion homeostasis	6/159	312/18248	0.0558205	0.296494	ENSSSCG00000035355/ENSSSCG00000015136/ENSSSCG00000008841/ENSSSCG00000039998/ENSSSCG00000011825/ENSSSCG00000027952	F2R/UBASH3B/PDGFRA/CLIC2/ATP13A3/ADCY5	6
BP	GO:0001706	endoderm formation	2/159	44/18248	0.0562468	0.296494	ENSSSCG00000040815/ENSSSCG00000035077	DUSP5/INHBA	2
BP	GO:0003229	ventricular cardiac muscle tissue development	2/159	44/18248	0.0562468	0.296494	ENSSSCG00000015584/ENSSSCG00000004755	PROX1/DLL4	2
BP	GO:0051965	positive regulation of synapse assembly	2/159	44/18248	0.0562468	0.296494	ENSSSCG00000021206/ENSSSCG00000012724	IL1RAP/SLITRK2	2
BP	GO:0055013	cardiac muscle cell development	2/159	44/18248	0.0562468	0.296494	ENSSSCG00000008841/ENSSSCG00000015584	PDGFRA/PROX1	2
BP	GO:0099536	synaptic signaling	8/159	475/18248	0.0565432	0.296816	ENSSSCG00000021206/ENSSSCG00000035355/ENSSSCG00000032722/ENSSSCG00000001752/ENSSSCG00000007603/ENSSSCG00000038584/ENSSSCG00000001916/ENSSSCG00000012276	IL1RAP/F2R/GLRB/CHRNA3/NPTX2/FGF12/INSYN1/SYN1	8
BP	GO:0021543	pallium development	3/159	100/18248	0.0569392	0.296816	ENSSSCG00000032956/ENSSSCG00000016002/ENSSSCG00000015584	BMERB1/CCDC141/PROX1	3
BP	GO:0035265	organ growth	3/159	100/18248	0.0569392	0.296816	ENSSSCG00000027060/ENSSSCG00000000443/ENSSSCG00000015584	TBX2/GLI1/PROX1	3
BP	GO:0050680	negative regulation of epithelial cell proliferation	3/159	100/18248	0.0569392	0.296816	ENSSSCG00000040183/ENSSSCG00000004755/ENSSSCG00000010831	CDK6/DLL4/DUSP10	3
BP	GO:0097553	calcium ion transmembrane import into cytosol	3/159	100/18248	0.0569392	0.296816	ENSSSCG00000035355/ENSSSCG00000015136/ENSSSCG00000039998	F2R/UBASH3B/CLIC2	3
BP	GO:0003013	circulatory system process	6/159	314/18248	0.0572257	0.297227	ENSSSCG00000035355/ENSSSCG00000038149/ENSSSCG00000027030/ENSSSCG00000014221/ENSSSCG00000007463/ENSSSCG00000037494	F2R/KCNE4/BDKRB2/LVRN/PTGIS/SPTBN4	6
BP	GO:0030278	regulation of ossification	4/159	166/18248	0.0574469	0.297227	ENSSSCG00000025924/ENSSSCG00000040183/ENSSSCG00000004193/ENSSSCG00000000443	IGFBP5/CDK6/ENPP1/GLI1	4
BP	GO:0048598	embryonic morphogenesis	8/159	477/18248	0.0576658	0.297227	ENSSSCG00000040815/ENSSSCG00000005490/ENSSSCG00000027060/ENSSSCG00000000443/ENSSSCG00000008841/ENSSSCG00000035077/ENSSSCG00000015584/ENSSSCG00000004755	DUSP5/WHRN/TBX2/GLI1/PDGFRA/INHBA/PROX1/DLL4	8
BP	GO:0045598	regulation of fat cell differentiation	3/159	101/18248	0.0583213	0.297227	ENSSSCG00000004193/ENSSSCG00000016018/ENSSSCG00000010831	ENPP1/FRZB/DUSP10	3
BP	GO:0045667	regulation of osteoblast differentiation	3/159	101/18248	0.0583213	0.297227	ENSSSCG00000025924/ENSSSCG00000040183/ENSSSCG00000000443	IGFBP5/CDK6/GLI1	3
BP	GO:0061351	neural precursor cell proliferation	3/159	101/18248	0.0583213	0.297227	ENSSSCG00000023894/ENSSSCG00000015584/ENSSSCG00000004755	AKNA/PROX1/DLL4	3
BP	GO:0001763	morphogenesis of a branching structure	4/159	167/18248	0.0584747	0.297227	ENSSSCG00000027060/ENSSSCG00000011791/ENSSSCG00000015584/ENSSSCG00000004755	TBX2/MAP3K13/PROX1/DLL4	4
BP	GO:1903039	positive regulation of leukocyte cell-cell adhesion	4/159	167/18248	0.0584747	0.297227	ENSSSCG00000005385/ENSSSCG00000005992/ENSSSCG00000001131/ENSSSCG00000010831	NR4A3/SHAS2/BTN2A2/DUSP10	4
BP	GO:0022029	telencephalon cell migration	2/159	45/18248	0.0585352	0.297227	ENSSSCG00000032956/ENSSSCG00000016002	BMERB1/CCDC141	2
BP	GO:0038034	signal transduction in absence of ligand	2/159	45/18248	0.0585352	0.297227	ENSSSCG00000008090/ENSSSCG00000035077	IL1A/INHBA	2
BP	GO:0097192	extrinsic apoptotic signaling pathway in absence of ligand	2/159	45/18248	0.0585352	0.297227	ENSSSCG00000008090/ENSSSCG00000035077	IL1A/INHBA	2
BP	GO:2000134	negative regulation of G1/S transition of mitotic cell cycle	2/159	45/18248	0.0585352	0.297227	ENSSSCG00000035077/ENSSSCG00000001131	INHBA/BTN2A2	2
BP	GO:0048562	embryonic organ morphogenesis	5/159	240/18248	0.0591915	0.299912	ENSSSCG00000005490/ENSSSCG00000027060/ENSSSCG00000000443/ENSSSCG00000008841/ENSSSCG00000015584	WHRN/TBX2/GLI1/PDGFRA/PROX1	5
BP	GO:0071375	cellular response to peptide hormone stimulus	4/159	168/18248	0.0595124	0.300642	ENSSSCG00000004193/ENSSSCG00000005385/ENSSSCG00000003909/ENSSSCG00000020906	ENPP1/NR4A3/ENSSSCG00000003909/GHSR	4
BP	GO:0046425	regulation of JAK-STAT cascade	3/159	102/18248	0.0597192	0.300642	ENSSSCG00000040961/ENSSSCG00000015085/ENSSSCG00000015487	LIF/IL10RA/TNFSF18	3
BP	GO:2001257	regulation of cation channel activity	3/159	102/18248	0.0597192	0.300642	ENSSSCG00000038149/ENSSSCG00000039998/ENSSSCG00000038584	KCNE4/CLIC2/FGF12	3
BP	GO:0002790	peptide secretion	5/159	241/18248	0.0600402	0.300969	ENSSSCG00000035355/ENSSSCG00000015401/ENSSSCG00000008090/ENSSSCG00000027952/ENSSSCG00000020906	F2R/PCLO/IL1A/ADCY5/GHSR	5
BP	GO:0062012	regulation of small molecule metabolic process	5/159	241/18248	0.0600402	0.300969	ENSSSCG00000037077/ENSSSCG00000004193/ENSSSCG00000012871/ENSSSCG00000015584/ENSSSCG00000024166	SHMT2/ENPP1/FGF19/PROX1/SLC2A6	5
BP	GO:1905114	cell surface receptor signaling pathway involved in cell-cell signaling	7/159	399/18248	0.0605572	0.301202	ENSSSCG00000032722/ENSSSCG00000001752/ENSSSCG00000015036/ENSSSCG00000000443/ENSSSCG00000049415/ENSSSCG00000001916/ENSSSCG00000016018	GLRB/CHRNA3/ENSSSCG00000015036/GLI1/ENSSSCG00000049415/INSYN1/FRZB	7
BP	GO:0006970	response to osmotic stress	2/159	46/18248	0.0608554	0.301202	ENSSSCG00000012332/ENSSSCG00000027030	WNK3/BDKRB2	2
BP	GO:0032410	negative regulation of transporter activity	2/159	46/18248	0.0608554	0.301202	ENSSSCG00000038149/ENSSSCG00000039998	KCNE4/CLIC2	2
BP	GO:0034103	regulation of tissue remodeling	2/159	46/18248	0.0608554	0.301202	ENSSSCG00000011959/ENSSSCG00000015136	ABI3BP/UBASH3B	2
BP	GO:0055006	cardiac cell development	2/159	46/18248	0.0608554	0.301202	ENSSSCG00000008841/ENSSSCG00000015584	PDGFRA/PROX1	2
BP	GO:0060191	regulation of lipase activity	2/159	46/18248	0.0608554	0.301202	ENSSSCG00000010370/ENSSSCG00000008841	ENSSSCG00000010370/PDGFRA	2
BP	GO:0003206	cardiac chamber morphogenesis	3/159	103/18248	0.0611327	0.301939	ENSSSCG00000027060/ENSSSCG00000015584/ENSSSCG00000004755	TBX2/PROX1/DLL4	3
BP	GO:0070848	response to growth factor	8/159	485/18248	0.0622979	0.307049	ENSSSCG00000012871/ENSSSCG00000027060/ENSSSCG00000008841/ENSSSCG00000005992/ENSSSCG00000029305/ENSSSCG00000038584/ENSSSCG00000004755/ENSSSCG00000004013	FGF19/TBX2/PDGFRA/SHAS2/FNDC4/FGF12/DLL4/SMOC2	8
BP	GO:0010634	positive regulation of epithelial cell migration	3/159	104/18248	0.0625619	0.307386	ENSSSCG00000043781/ENSSSCG00000015584/ENSSSCG00000004013	RHOB/PROX1/SMOC2	3
BP	GO:1901652	response to peptide	5/159	244/18248	0.0626279	0.307386	ENSSSCG00000025924/ENSSSCG00000004193/ENSSSCG00000005385/ENSSSCG00000003909/ENSSSCG00000020906	IGFBP5/ENPP1/NR4A3/ENSSSCG00000003909/GHSR	5
BP	GO:0072503	cellular divalent inorganic cation homeostasis	6/159	322/18248	0.0630585	0.307658	ENSSSCG00000035355/ENSSSCG00000015136/ENSSSCG00000008841/ENSSSCG00000039998/ENSSSCG00000011825/ENSSSCG00000027952	F2R/UBASH3B/PDGFRA/CLIC2/ATP13A3/ADCY5	6
BP	GO:0010633	negative regulation of epithelial cell migration	2/159	47/18248	0.0632067	0.307658	ENSSSCG00000004755/ENSSSCG00000010831	DLL4/DUSP10	2
BP	GO:0032623	interleukin-2 production	2/159	47/18248	0.0632067	0.307658	ENSSSCG00000004334/ENSSSCG00000008090	MAP3K7/IL1A	2
BP	GO:0032663	regulation of interleukin-2 production	2/159	47/18248	0.0632067	0.307658	ENSSSCG00000004334/ENSSSCG00000008090	MAP3K7/IL1A	2
BP	GO:0002244	hematopoietic progenitor cell differentiation	3/159	105/18248	0.0640066	0.310267	ENSSSCG00000008841/ENSSSCG00000035077/ENSSSCG00000032405	PDGFRA/INHBA/TMEM190	3
BP	GO:1904892	regulation of STAT cascade	3/159	105/18248	0.0640066	0.310267	ENSSSCG00000040961/ENSSSCG00000015085/ENSSSCG00000015487	LIF/IL10RA/TNFSF18	3
BP	GO:2000377	regulation of reactive oxygen species metabolic process	3/159	106/18248	0.0654667	0.312142	ENSSSCG00000011727/ENSSSCG00000034167/ENSSSCG00000007463	PTX3/SLC5A3/PTGIS	3
BP	GO:0021885	forebrain cell migration	2/159	48/18248	0.0655884	0.312142	ENSSSCG00000032956/ENSSSCG00000016002	BMERB1/CCDC141	2
BP	GO:0032835	glomerulus development	2/159	48/18248	0.0655884	0.312142	ENSSSCG00000008841/ENSSSCG00000016244	PDGFRA/COL4A4	2
BP	GO:0034340	response to type I interferon	2/159	48/18248	0.0655884	0.312142	ENSSSCG00000037077/ENSSSCG00000032591	SHMT2/ENSSSCG00000032591	2
BP	GO:0043550	regulation of lipid kinase activity	2/159	48/18248	0.0655884	0.312142	ENSSSCG00000008841/ENSSSCG00000003909	PDGFRA/ENSSSCG00000003909	2
BP	GO:0045824	negative regulation of innate immune response	2/159	48/18248	0.0655884	0.312142	ENSSSCG00000031615/ENSSSCG00000010831	SERPINB9/DUSP10	2
BP	GO:0048008	platelet-derived growth factor receptor signaling pathway	2/159	48/18248	0.0655884	0.312142	ENSSSCG00000005385/ENSSSCG00000008841	NR4A3/PDGFRA	2
BP	GO:0050810	regulation of steroid biosynthetic process	2/159	48/18248	0.0655884	0.312142	ENSSSCG00000012871/ENSSSCG00000015584	FGF19/PROX1	2
BP	GO:1904063	negative regulation of cation transmembrane transport	2/159	48/18248	0.0655884	0.312142	ENSSSCG00000038149/ENSSSCG00000039998	KCNE4/CLIC2	2
BP	GO:0003012	muscle system process	5/159	248/18248	0.0661751	0.314298	ENSSSCG00000025924/ENSSSCG00000035355/ENSSSCG00000038149/ENSSSCG00000027060/ENSSSCG00000027030	IGFBP5/F2R/KCNE4/TBX2/BDKRB2	5
BP	GO:0003018	vascular process in circulatory system	3/159	107/18248	0.066942	0.316534	ENSSSCG00000035355/ENSSSCG00000027030/ENSSSCG00000007463	F2R/BDKRB2/PTGIS	3
BP	GO:0060402	calcium ion transport into cytosol	3/159	107/18248	0.066942	0.316534	ENSSSCG00000035355/ENSSSCG00000015136/ENSSSCG00000039998	F2R/UBASH3B/CLIC2	3
BP	GO:0045444	fat cell differentiation	4/159	175/18248	0.0670497	0.316534	ENSSSCG00000004193/ENSSSCG00000008841/ENSSSCG00000016018/ENSSSCG00000010831	ENPP1/PDGFRA/FRZB/DUSP10	4
BP	GO:1902532	negative regulation of intracellular signal transduction	7/159	409/18248	0.0672342	0.316769	ENSSSCG00000040815/ENSSSCG00000040961/ENSSSCG00000014898/ENSSSCG00000027030/ENSSSCG00000039998/ENSSSCG00000001131/ENSSSCG00000010831	DUSP5/LIF/DDIAS/BDKRB2/CLIC2/BTN2A2/DUSP10	7
BP	GO:0043010	camera-type eye development	5/159	250/18248	0.0679902	0.319097	ENSSSCG00000027060/ENSSSCG00000008841/ENSSSCG00000035077/ENSSSCG00000015584/ENSSSCG00000004755	TBX2/PDGFRA/INHBA/PROX1/DLL4	5
BP	GO:0014812	muscle cell migration	2/159	49/18248	0.0679998	0.319097	ENSSSCG00000025924/ENSSSCG00000005385	IGFBP5/NR4A3	2
BP	GO:0030902	hindbrain development	3/159	109/18248	0.0699381	0.321563	ENSSSCG00000005490/ENSSSCG00000000443/ENSSSCG00000015584	WHRN/GLI1/PROX1	3
BP	GO:0048762	mesenchymal cell differentiation	4/159	178/18248	0.0704251	0.321563	ENSSSCG00000012871/ENSSSCG00000023894/ENSSSCG00000005992/ENSSSCG00000015398	FGF19/AKNA/SHAS2/SEMA3A	4
BP	GO:0001755	neural crest cell migration	2/159	50/18248	0.0704402	0.321563	ENSSSCG00000012871/ENSSSCG00000015398	FGF19/SEMA3A	2
BP	GO:0006749	glutathione metabolic process	2/159	50/18248	0.0704402	0.321563	ENSSSCG00000038521/ENSSSCG00000039998	CHAC1/CLIC2	2
BP	GO:0033692	cellular polysaccharide biosynthetic process	2/159	50/18248	0.0704402	0.321563	ENSSSCG00000004193/ENSSSCG00000005992	ENPP1/SHAS2	2
BP	GO:0040014	regulation of multicellular organism growth	2/159	50/18248	0.0704402	0.321563	ENSSSCG00000037494/ENSSSCG00000020906	SPTBN4/GHSR	2
BP	GO:0042310	vasoconstriction	2/159	50/18248	0.0704402	0.321563	ENSSSCG00000035355/ENSSSCG00000027030	F2R/BDKRB2	2
BP	GO:0042509	regulation of tyrosine phosphorylation of STAT protein	2/159	50/18248	0.0704402	0.321563	ENSSSCG00000040961/ENSSSCG00000015487	LIF/TNFSF18	2
BP	GO:0046323	glucose import	2/159	50/18248	0.0704402	0.321563	ENSSSCG00000004193/ENSSSCG00000012871	ENPP1/FGF19	2
BP	GO:0055008	cardiac muscle tissue morphogenesis	2/159	50/18248	0.0704402	0.321563	ENSSSCG00000015584/ENSSSCG00000004755	PROX1/DLL4	2
BP	GO:0055081	anion homeostasis	2/159	50/18248	0.0704402	0.321563	ENSSSCG00000004193/ENSSSCG00000004565	ENPP1/CA12	2
BP	GO:0097756	negative regulation of blood vessel diameter	2/159	50/18248	0.0704402	0.321563	ENSSSCG00000035355/ENSSSCG00000027030	F2R/BDKRB2	2
BP	GO:1901379	regulation of potassium ion transmembrane transport	2/159	50/18248	0.0704402	0.321563	ENSSSCG00000038149/ENSSSCG00000012332	KCNE4/WNK3	2
BP	GO:1902807	negative regulation of cell cycle G1/S phase transition	2/159	50/18248	0.0704402	0.321563	ENSSSCG00000035077/ENSSSCG00000001131	INHBA/BTN2A2	2
BP	GO:0014706	striated muscle tissue development	5/159	253/18248	0.0707645	0.322079	ENSSSCG00000027060/ENSSSCG00000000443/ENSSSCG00000008841/ENSSSCG00000015584/ENSSSCG00000004755	TBX2/GLI1/PDGFRA/PROX1/DLL4	5
BP	GO:0052547	regulation of peptidase activity	6/159	332/18248	0.0708273	0.322079	ENSSSCG00000035355/ENSSSCG00000010370/ENSSSCG00000031615/ENSSSCG00000005485/ENSSSCG00000004889/ENSSSCG00000033000	F2R/ENSSSCG00000010370/SERPINB9/AMBP/SERPINB10/TIMP4	6
BP	GO:0032787	monocarboxylic acid metabolic process	7/159	416/18248	0.0721631	0.32752	ENSSSCG00000012871/ENSSSCG00000032803/ENSSSCG00000007463/ENSSSCG00000015584/ENSSSCG00000010523/ENSSSCG00000024166/ENSSSCG00000003006	FGF19/CYP2S1/PTGIS/PROX1/HOGA1/SLC2A6/CYP2B6B	7
BP	GO:0002066	columnar/cuboidal epithelial cell development	2/159	51/18248	0.0729089	0.328753	ENSSSCG00000040183/ENSSSCG00000005490	CDK6/WHRN	2
BP	GO:0048145	regulation of fibroblast proliferation	2/159	51/18248	0.0729089	0.328753	ENSSSCG00000040183/ENSSSCG00000008841	CDK6/PDGFRA	2
BP	GO:0051785	positive regulation of nuclear division	2/159	51/18248	0.0729089	0.328753	ENSSSCG00000037755/ENSSSCG00000008090	NSMCE2/IL1A	2
BP	GO:1903900	regulation of viral life cycle	3/159	111/18248	0.072994	0.328753	ENSSSCG00000011727/ENSSSCG00000032591/ENSSSCG00000015584	PTX3/ENSSSCG00000032591/PROX1	3
BP	GO:0000302	response to reactive oxygen species	3/159	112/18248	0.0745441	0.33358	ENSSSCG00000043781/ENSSSCG00000008841/ENSSSCG00000021205	RHOB/PDGFRA/STK26	3
BP	GO:0001935	endothelial cell proliferation	3/159	112/18248	0.0745441	0.33358	ENSSSCG00000007350/ENSSSCG00000015584/ENSSSCG00000004755	PPP1R16B/PROX1/DLL4	3
BP	GO:0007098	centrosome cycle	3/159	112/18248	0.0745441	0.33358	ENSSSCG00000032574/ENSSSCG00000028821/ENSSSCG00000027206	RTTN/SASS6/PARD6B	3
BP	GO:0042440	pigment metabolic process	2/159	52/18248	0.0754053	0.33358	ENSSSCG00000037077/ENSSSCG00000027060	SHMT2/TBX2	2
BP	GO:0048144	fibroblast proliferation	2/159	52/18248	0.0754053	0.33358	ENSSSCG00000040183/ENSSSCG00000008841	CDK6/PDGFRA	2
BP	GO:0070301	cellular response to hydrogen peroxide	2/159	52/18248	0.0754053	0.33358	ENSSSCG00000043781/ENSSSCG00000021205	RHOB/STK26	2
BP	GO:1902476	chloride transmembrane transport	2/159	52/18248	0.0754053	0.33358	ENSSSCG00000032722/ENSSSCG00000039998	GLRB/CLIC2	2
BP	GO:0007188	adenylate cyclase-modulating G-protein coupled receptor signaling pathway	4/159	184/18248	0.0774328	0.33358	ENSSSCG00000016031/ENSSSCG00000027558/ENSSSCG00000027952/ENSSSCG00000009580	CALCRL/GABBR2/ADCY5/S1PR3	4
BP	GO:0018105	peptidyl-serine phosphorylation	5/159	260/18248	0.0774776	0.33358	ENSSSCG00000040961/ENSSSCG00000011791/ENSSSCG00000027030/ENSSSCG00000040725/ENSSSCG00000037494	LIF/MAP3K13/BDKRB2/IL11/SPTBN4	5
BP	GO:0050886	endocrine process	2/159	53/18248	0.0779286	0.33358	ENSSSCG00000035355/ENSSSCG00000035077	F2R/INHBA	2
BP	GO:0061077	chaperone-mediated protein folding	2/159	53/18248	0.0779286	0.33358	ENSSSCG00000012007/ENSSSCG00000029160	HSPA13/ENSSSCG00000029160	2
BP	GO:1901607	alpha-amino acid biosynthetic process	2/159	53/18248	0.0779286	0.33358	ENSSSCG00000037077/ENSSSCG00000014998	SHMT2/AASDHPPT	2
BP	GO:0044770	cell cycle phase transition	6/159	342/18248	0.079126	0.33358	ENSSSCG00000037755/ENSSSCG00000027060/ENSSSCG00000028821/ENSSSCG00000000443/ENSSSCG00000035077/ENSSSCG00000001131	NSMCE2/TBX2/SASS6/GLI1/INHBA/BTN2A2	6
BP	GO:0072006	nephron development	3/159	115/18248	0.0792815	0.33358	ENSSSCG00000040961/ENSSSCG00000008841/ENSSSCG00000016244	LIF/PDGFRA/COL4A4	3
BP	GO:0072507	divalent inorganic cation homeostasis	6/159	343/18248	0.0799849	0.33358	ENSSSCG00000035355/ENSSSCG00000015136/ENSSSCG00000008841/ENSSSCG00000039998/ENSSSCG00000011825/ENSSSCG00000027952	F2R/UBASH3B/PDGFRA/CLIC2/ATP13A3/ADCY5	6
BP	GO:0007260	tyrosine phosphorylation of STAT protein	2/159	54/18248	0.0804783	0.33358	ENSSSCG00000040961/ENSSSCG00000015487	LIF/TNFSF18	2
BP	GO:0034766	negative regulation of ion transmembrane transport	2/159	54/18248	0.0804783	0.33358	ENSSSCG00000038149/ENSSSCG00000039998	KCNE4/CLIC2	2
BP	GO:0060041	retina development in camera-type eye	3/159	116/18248	0.0808893	0.33358	ENSSSCG00000008841/ENSSSCG00000015584/ENSSSCG00000004755	PDGFRA/PROX1/DLL4	3
BP	GO:0061061	muscle structure development	7/159	429/18248	0.0818743	0.33358	ENSSSCG00000025924/ENSSSCG00000040961/ENSSSCG00000027060/ENSSSCG00000000443/ENSSSCG00000008841/ENSSSCG00000015584/ENSSSCG00000004755	IGFBP5/LIF/TBX2/GLI1/PDGFRA/PROX1/DLL4	7
BP	GO:0000271	polysaccharide biosynthetic process	2/159	55/18248	0.0830537	0.33358	ENSSSCG00000004193/ENSSSCG00000005992	ENPP1/SHAS2	2
BP	GO:0008306	associative learning	2/159	55/18248	0.0830537	0.33358	ENSSSCG00000034364/ENSSSCG00000007603	SPECC1/NPTX2	2
BP	GO:0043266	regulation of potassium ion transport	2/159	55/18248	0.0830537	0.33358	ENSSSCG00000038149/ENSSSCG00000012332	KCNE4/WNK3	2
BP	GO:0071417	cellular response to organonitrogen compound	6/159	347/18248	0.083473	0.33358	ENSSSCG00000025924/ENSSSCG00000004193/ENSSSCG00000005385/ENSSSCG00000008841/ENSSSCG00000003909/ENSSSCG00000020906	IGFBP5/ENPP1/NR4A3/PDGFRA/ENSSSCG00000003909/GHSR	6
BP	GO:0007249	I-kappaB kinase/NF-kappaB signaling	4/159	189/18248	0.0835302	0.33358	ENSSSCG00000004334/ENSSSCG00000035355/ENSSSCG00000009283/ENSSSCG00000036360	MAP3K7/F2R/TNFRSF19/LURAP1L	4
BP	GO:0000722	telomere maintenance via recombination	1/159	10/18248	0.0838144	0.33358	ENSSSCG00000037755	NSMCE2	1
BP	GO:0001973	adenosine receptor signaling pathway	1/159	10/18248	0.0838144	0.33358	ENSSSCG00000027952	ADCY5	1
BP	GO:0003222	ventricular trabecula myocardium morphogenesis	1/159	10/18248	0.0838144	0.33358	ENSSSCG00000004755	DLL4	1
BP	GO:0006607	NLS-bearing protein import into nucleus	1/159	10/18248	0.0838144	0.33358	ENSSSCG00000004262	KPNA5	1
BP	GO:0006878	cellular copper ion homeostasis	1/159	10/18248	0.0838144	0.33358	ENSSSCG00000034278	SLC31A1	1
BP	GO:0010825	positive regulation of centrosome duplication	1/159	10/18248	0.0838144	0.33358	ENSSSCG00000028821	SASS6	1
BP	GO:0014733	regulation of skeletal muscle adaptation	1/159	10/18248	0.0838144	0.33358	ENSSSCG00000025924	IGFBP5	1
BP	GO:0015791	polyol transport	1/159	10/18248	0.0838144	0.33358	ENSSSCG00000034167	SLC5A3	1
BP	GO:0016266	O-glycan processing	1/159	10/18248	0.0838144	0.33358	ENSSSCG00000031701	GXYLT1	1
BP	GO:0016584	nucleosome positioning	1/159	10/18248	0.0838144	0.33358	ENSSSCG00000001137	H1-3	1
BP	GO:0021681	cerebellar granular layer development	1/159	10/18248	0.0838144	0.33358	ENSSSCG00000015584	PROX1	1
BP	GO:0032095	regulation of response to food	1/159	10/18248	0.0838144	0.33358	ENSSSCG00000020906	GHSR	1
BP	GO:0032836	glomerular basement membrane development	1/159	10/18248	0.0838144	0.33358	ENSSSCG00000016244	COL4A4	1
BP	GO:0035999	tetrahydrofolate interconversion	1/159	10/18248	0.0838144	0.33358	ENSSSCG00000037077	SHMT2	1
BP	GO:0042447	hormone catabolic process	1/159	10/18248	0.0838144	0.33358	ENSSSCG00000009216	SPP1	1
BP	GO:0042541	hemoglobin biosynthetic process	1/159	10/18248	0.0838144	0.33358	ENSSSCG00000035077	INHBA	1
BP	GO:0042693	muscle cell fate commitment	1/159	10/18248	0.0838144	0.33358	ENSSSCG00000027060	TBX2	1
BP	GO:0045842	positive regulation of mitotic metaphase/anaphase transition	1/159	10/18248	0.0838144	0.33358	ENSSSCG00000037755	NSMCE2	1
BP	GO:0046007	negative regulation of activated T cell proliferation	1/159	10/18248	0.0838144	0.33358	ENSSSCG00000001131	BTN2A2	1
BP	GO:0046851	negative regulation of bone remodeling	1/159	10/18248	0.0838144	0.33358	ENSSSCG00000015136	UBASH3B	1
BP	GO:0050872	white fat cell differentiation	1/159	10/18248	0.0838144	0.33358	ENSSSCG00000008841	PDGFRA	1
BP	GO:0055012	ventricular cardiac muscle cell differentiation	1/159	10/18248	0.0838144	0.33358	ENSSSCG00000015584	PROX1	1
BP	GO:0060004	reflex	1/159	10/18248	0.0838144	0.33358	ENSSSCG00000032722	GLRB	1
BP	GO:0060379	cardiac muscle cell myoblast differentiation	1/159	10/18248	0.0838144	0.33358	ENSSSCG00000027060	TBX2	1
BP	GO:0060841	venous blood vessel development	1/159	10/18248	0.0838144	0.33358	ENSSSCG00000015584	PROX1	1
BP	GO:0072224	metanephric glomerulus development	1/159	10/18248	0.0838144	0.33358	ENSSSCG00000008841	PDGFRA	1
BP	GO:0072497	mesenchymal stem cell differentiation	1/159	10/18248	0.0838144	0.33358	ENSSSCG00000008841	PDGFRA	1
BP	GO:0097154	GABAergic neuron differentiation	1/159	10/18248	0.0838144	0.33358	ENSSSCG00000035077	INHBA	1
BP	GO:0099550	trans-synaptic signaling, modulating synaptic transmission	1/159	10/18248	0.0838144	0.33358	ENSSSCG00000035355	F2R	1
BP	GO:1901970	positive regulation of mitotic sister chromatid separation	1/159	10/18248	0.0838144	0.33358	ENSSSCG00000037755	NSMCE2	1
BP	GO:1902307	positive regulation of sodium ion transmembrane transport	1/159	10/18248	0.0838144	0.33358	ENSSSCG00000012332	WNK3	1
BP	GO:2001028	positive regulation of endothelial cell chemotaxis	1/159	10/18248	0.0838144	0.33358	ENSSSCG00000004013	SMOC2	1
BP	GO:0007259	JAK-STAT cascade	3/159	118/18248	0.0841472	0.33358	ENSSSCG00000040961/ENSSSCG00000015085/ENSSSCG00000015487	LIF/IL10RA/TNFSF18	3
BP	GO:0060401	cytosolic calcium ion transport	3/159	118/18248	0.0841472	0.33358	ENSSSCG00000035355/ENSSSCG00000015136/ENSSSCG00000039998	F2R/UBASH3B/CLIC2	3
BP	GO:0019221	cytokine-mediated signaling pathway	6/159	348/18248	0.0843581	0.33358	ENSSSCG00000021206/ENSSSCG00000032591/ENSSSCG00000008090/ENSSSCG00000015085/ENSSSCG00000015487/ENSSSCG00000016254	IL1RAP/ENSSSCG00000032591/IL1A/IL10RA/TNFSF18/ENSSSCG00000016254	6
BP	GO:0090303	positive regulation of wound healing	2/159	56/18248	0.0856541	0.33358	ENSSSCG00000035355/ENSSSCG00000004013	F2R/SMOC2	2
BP	GO:2000379	positive regulation of reactive oxygen species metabolic process	2/159	56/18248	0.0856541	0.33358	ENSSSCG00000011727/ENSSSCG00000034167	PTX3/SLC5A3	2
BP	GO:0007568	aging	3/159	119/18248	0.0857971	0.33358	ENSSSCG00000040183/ENSSSCG00000037755/ENSSSCG00000027060	CDK6/NSMCE2/TBX2	3
BP	GO:0031023	microtubule organizing center organization	3/159	119/18248	0.0857971	0.33358	ENSSSCG00000032574/ENSSSCG00000028821/ENSSSCG00000027206	RTTN/SASS6/PARD6B	3
BP	GO:0003007	heart morphogenesis	4/159	192/18248	0.0872989	0.33358	ENSSSCG00000027060/ENSSSCG00000005992/ENSSSCG00000015584/ENSSSCG00000004755	TBX2/SHAS2/PROX1/DLL4	4
BP	GO:0007189	adenylate cyclase-activating G-protein coupled receptor signaling pathway	3/159	120/18248	0.0874607	0.33358	ENSSSCG00000016031/ENSSSCG00000027952/ENSSSCG00000009580	CALCRL/ADCY5/S1PR3	3
BP	GO:0046677	response to antibiotic	3/159	120/18248	0.0874607	0.33358	ENSSSCG00000043781/ENSSSCG00000021205/ENSSSCG00000027952	RHOB/STK26/ADCY5	3
BP	GO:0045638	negative regulation of myeloid cell differentiation	2/159	57/18248	0.088279	0.33358	ENSSSCG00000040183/ENSSSCG00000015136	CDK6/UBASH3B	2
BP	GO:0060415	muscle tissue morphogenesis	2/159	57/18248	0.088279	0.33358	ENSSSCG00000015584/ENSSSCG00000004755	PROX1/DLL4	2
BP	GO:0061337	cardiac conduction	2/159	57/18248	0.088279	0.33358	ENSSSCG00000038149/ENSSSCG00000037494	KCNE4/SPTBN4	2
BP	GO:1903670	regulation of sprouting angiogenesis	2/159	57/18248	0.088279	0.33358	ENSSSCG00000007350/ENSSSCG00000004755	PPP1R16B/DLL4	2
BP	GO:0008202	steroid metabolic process	4/159	193/18248	0.0885733	0.33358	ENSSSCG00000009216/ENSSSCG00000012871/ENSSSCG00000008841/ENSSSCG00000015584	SPP1/FGF19/PDGFRA/PROX1	4
BP	GO:0097696	STAT cascade	3/159	122/18248	0.0908287	0.33358	ENSSSCG00000040961/ENSSSCG00000015085/ENSSSCG00000015487	LIF/IL10RA/TNFSF18	3
BP	GO:0001885	endothelial cell development	2/159	58/18248	0.0909277	0.33358	ENSSSCG00000007350/ENSSSCG00000009580	PPP1R16B/S1PR3	2
BP	GO:0001938	positive regulation of endothelial cell proliferation	2/159	58/18248	0.0909277	0.33358	ENSSSCG00000007350/ENSSSCG00000015584	PPP1R16B/PROX1	2
BP	GO:0003208	cardiac ventricle morphogenesis	2/159	58/18248	0.0909277	0.33358	ENSSSCG00000015584/ENSSSCG00000004755	PROX1/DLL4	2
BP	GO:0007584	response to nutrient	2/159	58/18248	0.0909277	0.33358	ENSSSCG00000009216/ENSSSCG00000004193	SPP1/ENPP1	2
BP	GO:0008652	cellular amino acid biosynthetic process	2/159	58/18248	0.0909277	0.33358	ENSSSCG00000037077/ENSSSCG00000014998	SHMT2/AASDHPPT	2
BP	GO:0060411	cardiac septum morphogenesis	2/159	58/18248	0.0909277	0.33358	ENSSSCG00000027060/ENSSSCG00000015584	TBX2/PROX1	2
BP	GO:0000054	ribosomal subunit export from nucleus	1/159	11/18248	0.0918018	0.33358	ENSSSCG00000022952	NMD3	1
BP	GO:0001547	antral ovarian follicle growth	1/159	11/18248	0.0918018	0.33358	ENSSSCG00000011727	PTX3	1
BP	GO:0003157	endocardium development	1/159	11/18248	0.0918018	0.33358	ENSSSCG00000015584	PROX1	1
BP	GO:0003207	cardiac chamber formation	1/159	11/18248	0.0918018	0.33358	ENSSSCG00000027060	TBX2	1
BP	GO:0006020	inositol metabolic process	1/159	11/18248	0.0918018	0.33358	ENSSSCG00000034167	SLC5A3	1
BP	GO:0009143	nucleoside triphosphate catabolic process	1/159	11/18248	0.0918018	0.33358	ENSSSCG00000004193	ENPP1	1
BP	GO:0010766	negative regulation of sodium ion transport	1/159	11/18248	0.0918018	0.33358	ENSSSCG00000012332	WNK3	1
BP	GO:0010829	negative regulation of glucose transmembrane transport	1/159	11/18248	0.0918018	0.33358	ENSSSCG00000004193	ENPP1	1
BP	GO:0019471	4-hydroxyproline metabolic process	1/159	11/18248	0.0918018	0.33358	ENSSSCG00000010523	HOGA1	1
BP	GO:0021936	regulation of cerebellar granule cell precursor proliferation	1/159	11/18248	0.0918018	0.33358	ENSSSCG00000000443	GLI1	1
BP	GO:0030002	cellular anion homeostasis	1/159	11/18248	0.0918018	0.33358	ENSSSCG00000004193	ENPP1	1
BP	GO:0030320	cellular monovalent inorganic anion homeostasis	1/159	11/18248	0.0918018	0.33358	ENSSSCG00000004193	ENPP1	1
BP	GO:0032098	regulation of appetite	1/159	11/18248	0.0918018	0.33358	ENSSSCG00000020906	GHSR	1
BP	GO:0032400	melanosome localization	1/159	11/18248	0.0918018	0.33358	ENSSSCG00000012104	SHROOM2	1
BP	GO:0032401	establishment of melanosome localization	1/159	11/18248	0.0918018	0.33358	ENSSSCG00000012104	SHROOM2	1
BP	GO:0032616	interleukin-13 production	1/159	11/18248	0.0918018	0.33358	ENSSSCG00000021206	IL1RAP	1
BP	GO:0032656	regulation of interleukin-13 production	1/159	11/18248	0.0918018	0.33358	ENSSSCG00000021206	IL1RAP	1
BP	GO:0033750	ribosome localization	1/159	11/18248	0.0918018	0.33358	ENSSSCG00000022952	NMD3	1
BP	GO:0034086	maintenance of sister chromatid cohesion	1/159	11/18248	0.0918018	0.33358	ENSSSCG00000037755	NSMCE2	1
BP	GO:0034088	maintenance of mitotic sister chromatid cohesion	1/159	11/18248	0.0918018	0.33358	ENSSSCG00000037755	NSMCE2	1
BP	GO:0036120	cellular response to platelet-derived growth factor stimulus	1/159	11/18248	0.0918018	0.33358	ENSSSCG00000005992	SHAS2	1
BP	GO:0038063	collagen-activated tyrosine kinase receptor signaling pathway	1/159	11/18248	0.0918018	0.33358	ENSSSCG00000015136	UBASH3B	1
BP	GO:0045176	apical protein localization	1/159	11/18248	0.0918018	0.33358	ENSSSCG00000012104	SHROOM2	1
BP	GO:0045651	positive regulation of macrophage differentiation	1/159	11/18248	0.0918018	0.33358	ENSSSCG00000040961	LIF	1
BP	GO:0045822	negative regulation of heart contraction	1/159	11/18248	0.0918018	0.33358	ENSSSCG00000037494	SPTBN4	1
BP	GO:0045835	negative regulation of meiotic nuclear division	1/159	11/18248	0.0918018	0.33358	ENSSSCG00000040961	LIF	1
BP	GO:0047484	regulation of response to osmotic stress	1/159	11/18248	0.0918018	0.33358	ENSSSCG00000027030	BDKRB2	1
BP	GO:0048570	notochord morphogenesis	1/159	11/18248	0.0918018	0.33358	ENSSSCG00000000443	GLI1	1
BP	GO:0060263	regulation of respiratory burst	1/159	11/18248	0.0918018	0.33358	ENSSSCG00000010831	DUSP10	1
BP	GO:0060416	response to growth hormone	1/159	11/18248	0.0918018	0.33358	ENSSSCG00000025924	IGFBP5	1
BP	GO:0070262	peptidyl-serine dephosphorylation	1/159	11/18248	0.0918018	0.33358	ENSSSCG00000007350	PPP1R16B	1
BP	GO:0070493	thrombin-activated receptor signaling pathway	1/159	11/18248	0.0918018	0.33358	ENSSSCG00000035355	F2R	1
BP	GO:0071435	potassium ion export	1/159	11/18248	0.0918018	0.33358	ENSSSCG00000038149	KCNE4	1
BP	GO:0072283	metanephric renal vesicle morphogenesis	1/159	11/18248	0.0918018	0.33358	ENSSSCG00000040961	LIF	1
BP	GO:0072672	neutrophil extravasation	1/159	11/18248	0.0918018	0.33358	ENSSSCG00000036036	XG	1
BP	GO:0097623	potassium ion export across plasma membrane	1/159	11/18248	0.0918018	0.33358	ENSSSCG00000038149	KCNE4	1
BP	GO:0098698	postsynaptic specialization assembly	1/159	11/18248	0.0918018	0.33358	ENSSSCG00000021206	IL1RAP	1
BP	GO:0098915	membrane repolarization during ventricular cardiac muscle cell action potential	1/159	11/18248	0.0918018	0.33358	ENSSSCG00000038149	KCNE4	1
BP	GO:0110096	cellular response to aldehyde	1/159	11/18248	0.0918018	0.33358	ENSSSCG00000028996	ALDH1A1	1
BP	GO:1900119	positive regulation of execution phase of apoptosis	1/159	11/18248	0.0918018	0.33358	ENSSSCG00000007463	PTGIS	1
BP	GO:1901017	negative regulation of potassium ion transmembrane transporter activity	1/159	11/18248	0.0918018	0.33358	ENSSSCG00000038149	KCNE4	1
BP	GO:1901978	positive regulation of cell cycle checkpoint	1/159	11/18248	0.0918018	0.33358	ENSSSCG00000015584	PROX1	1
BP	GO:1902101	positive regulation of metaphase/anaphase transition of cell cycle	1/159	11/18248	0.0918018	0.33358	ENSSSCG00000037755	NSMCE2	1
BP	GO:1902259	regulation of delayed rectifier potassium channel activity	1/159	11/18248	0.0918018	0.33358	ENSSSCG00000038149	KCNE4	1
BP	GO:1903427	negative regulation of reactive oxygen species biosynthetic process	1/159	11/18248	0.0918018	0.33358	ENSSSCG00000007463	PTGIS	1
BP	GO:1903431	positive regulation of cell maturation	1/159	11/18248	0.0918018	0.33358	ENSSSCG00000011791	MAP3K13	1
BP	GO:2001224	positive regulation of neuron migration	1/159	11/18248	0.0918018	0.33358	ENSSSCG00000015398	SEMA3A	1
BP	GO:0007423	sensory organ development	7/159	442/18248	0.0923077	0.334439	ENSSSCG00000005490/ENSSSCG00000027060/ENSSSCG00000008841/ENSSSCG00000035077/ENSSSCG00000039283/ENSSSCG00000015584/ENSSSCG00000004755	WHRN/TBX2/PDGFRA/INHBA/SIX3/PROX1/DLL4	7
BP	GO:0042063	gliogenesis	4/159	196/18248	0.0924504	0.334439	ENSSSCG00000040183/ENSSSCG00000032956/ENSSSCG00000040961/ENSSSCG00000010831	CDK6/BMERB1/LIF/DUSP10	4
BP	GO:0048871	multicellular organismal homeostasis	5/159	275/18248	0.0929763	0.334439	ENSSSCG00000035355/ENSSSCG00000015136/ENSSSCG00000005490/ENSSSCG00000008090/ENSSSCG00000005992	F2R/UBASH3B/WHRN/IL1A/SHAS2	5
BP	GO:0030516	regulation of axon extension	2/159	59/18248	0.0935996	0.334439	ENSSSCG00000011791/ENSSSCG00000015398	MAP3K13/SEMA3A	2
BP	GO:0031016	pancreas development	2/159	59/18248	0.0935996	0.334439	ENSSSCG00000040183/ENSSSCG00000015584	CDK6/PROX1	2
BP	GO:0034637	cellular carbohydrate biosynthetic process	2/159	59/18248	0.0935996	0.334439	ENSSSCG00000004193/ENSSSCG00000005992	ENPP1/SHAS2	2
BP	GO:0043200	response to amino acid	2/159	59/18248	0.0935996	0.334439	ENSSSCG00000032722/ENSSSCG00000008841	GLRB/PDGFRA	2
BP	GO:1903036	positive regulation of response to wounding	2/159	59/18248	0.0935996	0.334439	ENSSSCG00000035355/ENSSSCG00000004013	F2R/SMOC2	2
BP	GO:1903578	regulation of ATP metabolic process	2/159	59/18248	0.0935996	0.334439	ENSSSCG00000037077/ENSSSCG00000024166	SHMT2/SLC2A6	2
BP	GO:0048568	embryonic organ development	6/159	359/18248	0.0944377	0.334439	ENSSSCG00000040961/ENSSSCG00000005490/ENSSSCG00000027060/ENSSSCG00000000443/ENSSSCG00000008841/ENSSSCG00000015584	LIF/WHRN/TBX2/GLI1/PDGFRA/PROX1	6
BP	GO:0009725	response to hormone	7/159	445/18248	0.0948173	0.334439	ENSSSCG00000009216/ENSSSCG00000025924/ENSSSCG00000004193/ENSSSCG00000005385/ENSSSCG00000003909/ENSSSCG00000033000/ENSSSCG00000020906	SPP1/IGFBP5/ENPP1/NR4A3/ENSSSCG00000003909/TIMP4/GHSR	7
BP	GO:1902107	positive regulation of leukocyte differentiation	3/159	125/18248	0.0959808	0.334439	ENSSSCG00000040961/ENSSSCG00000001131/ENSSSCG00000010831	LIF/BTN2A2/DUSP10	3
BP	GO:1901654	response to ketone	2/159	60/18248	0.096294	0.334439	ENSSSCG00000009216/ENSSSCG00000027952	SPP1/ADCY5	2
BP	GO:1901880	negative regulation of protein depolymerization	2/159	60/18248	0.096294	0.334439	ENSSSCG00000032956/ENSSSCG00000037494	BMERB1/SPTBN4	2
BP	GO:0007596	blood coagulation	3/159	126/18248	0.0977243	0.334439	ENSSSCG00000035355/ENSSSCG00000015136/ENSSSCG00000008841	F2R/UBASH3B/PDGFRA	3
BP	GO:1901653	cellular response to peptide	4/159	200/18248	0.097744	0.334439	ENSSSCG00000004193/ENSSSCG00000005385/ENSSSCG00000003909/ENSSSCG00000020906	ENPP1/NR4A3/ENSSSCG00000003909/GHSR	4
BP	GO:0001503	ossification	5/159	280/18248	0.0984728	0.334439	ENSSSCG00000009216/ENSSSCG00000025924/ENSSSCG00000040183/ENSSSCG00000004193/ENSSSCG00000000443	SPP1/IGFBP5/CDK6/ENPP1/GLI1	5
BP	GO:0018209	peptidyl-serine modification	5/159	280/18248	0.0984728	0.334439	ENSSSCG00000040961/ENSSSCG00000011791/ENSSSCG00000027030/ENSSSCG00000040725/ENSSSCG00000037494	LIF/MAP3K13/BDKRB2/IL11/SPTBN4	5
BP	GO:0030279	negative regulation of ossification	2/159	61/18248	0.0990106	0.334439	ENSSSCG00000025924/ENSSSCG00000040183	IGFBP5/CDK6	2
BP	GO:0046683	response to organophosphorus	2/159	61/18248	0.0990106	0.334439	ENSSSCG00000025924/ENSSSCG00000004193	IGFBP5/ENPP1	2
BP	GO:1903725	regulation of phospholipid metabolic process	2/159	61/18248	0.0990106	0.334439	ENSSSCG00000008841/ENSSSCG00000003909	PDGFRA/ENSSSCG00000003909	2
BP	GO:0007088	regulation of mitotic nuclear division	3/159	127/18248	0.0994807	0.334439	ENSSSCG00000029160/ENSSSCG00000037755/ENSSSCG00000008090	ENSSSCG00000029160/NSMCE2/IL1A	3
BP	GO:0007599	hemostasis	3/159	127/18248	0.0994807	0.334439	ENSSSCG00000035355/ENSSSCG00000015136/ENSSSCG00000008841	F2R/UBASH3B/PDGFRA	3
BP	GO:0003071	renal system process involved in regulation of systemic arterial blood pressure	1/159	12/18248	0.09972	0.334439	ENSSSCG00000035355	F2R	1
BP	GO:0007250	activation of NF-kappaB-inducing kinase activity	1/159	12/18248	0.09972	0.334439	ENSSSCG00000004334	MAP3K7	1
BP	GO:0007271	synaptic transmission, cholinergic	1/159	12/18248	0.09972	0.334439	ENSSSCG00000001752	CHRNA3	1
BP	GO:0009071	serine family amino acid catabolic process	1/159	12/18248	0.09972	0.334439	ENSSSCG00000037077	SHMT2	1
BP	GO:0010457	centriole-centriole cohesion	1/159	12/18248	0.09972	0.334439	ENSSSCG00000032574	RTTN	1
BP	GO:0010714	positive regulation of collagen metabolic process	1/159	12/18248	0.09972	0.334439	ENSSSCG00000035355	F2R	1
BP	GO:0021542	dentate gyrus development	1/159	12/18248	0.09972	0.334439	ENSSSCG00000015584	PROX1	1
BP	GO:0021756	striatum development	1/159	12/18248	0.09972	0.334439	ENSSSCG00000035077	INHBA	1
BP	GO:0030033	microvillus assembly	1/159	12/18248	0.09972	0.334439	ENSSSCG00000021205	STK26	1
BP	GO:0030252	growth hormone secretion	1/159	12/18248	0.09972	0.334439	ENSSSCG00000020906	GHSR	1
BP	GO:0032691	negative regulation of interleukin-1 beta production	1/159	12/18248	0.09972	0.334439	ENSSSCG00000020906	GHSR	1
BP	GO:0032967	positive regulation of collagen biosynthetic process	1/159	12/18248	0.09972	0.334439	ENSSSCG00000035355	F2R	1
BP	GO:0035455	response to interferon-alpha	1/159	12/18248	0.09972	0.334439	ENSSSCG00000032591	ENSSSCG00000032591	1
BP	GO:0035809	regulation of urine volume	1/159	12/18248	0.09972	0.334439	ENSSSCG00000005992	SHAS2	1
BP	GO:0046185	aldehyde catabolic process	1/159	12/18248	0.09972	0.334439	ENSSSCG00000010523	HOGA1	1
BP	GO:0046512	sphingosine biosynthetic process	1/159	12/18248	0.09972	0.334439	ENSSSCG00000009594	SPTLC1	1
BP	GO:0046520	sphingoid biosynthetic process	1/159	12/18248	0.09972	0.334439	ENSSSCG00000009594	SPTLC1	1
BP	GO:0046688	response to copper ion	1/159	12/18248	0.09972	0.334439	ENSSSCG00000008090	IL1A	1
BP	GO:0048012	hepatocyte growth factor receptor signaling pathway	1/159	12/18248	0.09972	0.334439	ENSSSCG00000016900	ESM1	1
BP	GO:0051875	pigment granule localization	1/159	12/18248	0.09972	0.334439	ENSSSCG00000012104	SHROOM2	1
BP	GO:0051905	establishment of pigment granule localization	1/159	12/18248	0.09972	0.334439	ENSSSCG00000012104	SHROOM2	1
BP	GO:0055070	copper ion homeostasis	1/159	12/18248	0.09972	0.334439	ENSSSCG00000034278	SLC31A1	1
BP	GO:0061042	vascular wound healing	1/159	12/18248	0.09972	0.334439	ENSSSCG00000004013	SMOC2	1
BP	GO:0071428	rRNA-containing ribonucleoprotein complex export from nucleus	1/159	12/18248	0.09972	0.334439	ENSSSCG00000022952	NMD3	1
BP	GO:0071498	cellular response to fluid shear stress	1/159	12/18248	0.09972	0.334439	ENSSSCG00000005992	SHAS2	1
BP	GO:0072148	epithelial cell fate commitment	1/159	12/18248	0.09972	0.334439	ENSSSCG00000015584	PROX1	1
BP	GO:0072215	regulation of metanephros development	1/159	12/18248	0.09972	0.334439	ENSSSCG00000040961	LIF	1
BP	GO:0072578	neurotransmitter-gated ion channel clustering	1/159	12/18248	0.09972	0.334439	ENSSSCG00000032722	GLRB	1
BP	GO:0072683	T cell extravasation	1/159	12/18248	0.09972	0.334439	ENSSSCG00000036036	XG	1
BP	GO:0090051	negative regulation of cell migration involved in sprouting angiogenesis	1/159	12/18248	0.09972	0.334439	ENSSSCG00000004755	DLL4	1
BP	GO:1905331	negative regulation of morphogenesis of an epithelium	1/159	12/18248	0.09972	0.334439	ENSSSCG00000027060	TBX2	1
BP	GO:0032755	positive regulation of interleukin-6 production	2/159	62/18248	0.101748	0.338096	ENSSSCG00000021206/ENSSSCG00000035355	IL1RAP/F2R	2
BP	GO:0042542	response to hydrogen peroxide	2/159	62/18248	0.101748	0.338096	ENSSSCG00000043781/ENSSSCG00000021205	RHOB/STK26	2
BP	GO:0050848	regulation of calcium-mediated signaling	2/159	62/18248	0.101748	0.338096	ENSSSCG00000012103/ENSSSCG00000039998	ENSSSCG00000012103/CLIC2	2
BP	GO:0060079	excitatory postsynaptic potential	2/159	62/18248	0.101748	0.338096	ENSSSCG00000032722/ENSSSCG00000001752	GLRB/CHRNA3	2
BP	GO:1900182	positive regulation of protein localization to nucleus	2/159	62/18248	0.101748	0.338096	ENSSSCG00000022952/ENSSSCG00000040961	NMD3/LIF	2
BP	GO:0048732	gland development	5/159	283/18248	0.101848	0.338096	ENSSSCG00000025924/ENSSSCG00000027060/ENSSSCG00000000443/ENSSSCG00000008841/ENSSSCG00000015584	IGFBP5/TBX2/GLI1/PDGFRA/PROX1	5
BP	GO:0007015	actin filament organization	6/159	367/18248	0.102159	0.338096	ENSSSCG00000005440/ENSSSCG00000005975/ENSSSCG00000012104/ENSSSCG00000015584/ENSSSCG00000037494/ENSSSCG00000020906	ENSSSCG00000005440/MTSS1/SHROOM2/PROX1/SPTBN4/GHSR	6
BP	GO:0003205	cardiac chamber development	3/159	129/18248	0.103032	0.338096	ENSSSCG00000027060/ENSSSCG00000015584/ENSSSCG00000004755	TBX2/PROX1/DLL4	3
BP	GO:0001505	regulation of neurotransmitter levels	4/159	204/18248	0.103177	0.338096	ENSSSCG00000011727/ENSSSCG00000037077/ENSSSCG00000007463/ENSSSCG00000012276	PTX3/SHMT2/PTGIS/SYN1	4
BP	GO:0006936	muscle contraction	4/159	204/18248	0.103177	0.338096	ENSSSCG00000035355/ENSSSCG00000038149/ENSSSCG00000027060/ENSSSCG00000027030	F2R/KCNE4/TBX2/BDKRB2	4
BP	GO:0051493	regulation of cytoskeleton organization	7/159	455/18248	0.103455	0.338096	ENSSSCG00000032956/ENSSSCG00000029160/ENSSSCG00000005440/ENSSSCG00000005975/ENSSSCG00000028821/ENSSSCG00000015584/ENSSSCG00000037494	BMERB1/ENSSSCG00000029160/ENSSSCG00000005440/MTSS1/SASS6/PROX1/SPTBN4	7
BP	GO:0007187	G-protein coupled receptor signaling pathway, coupled to cyclic nucleotide second messenger	4/159	205/18248	0.104556	0.338096	ENSSSCG00000016031/ENSSSCG00000027558/ENSSSCG00000027952/ENSSSCG00000009580	CALCRL/GABBR2/ADCY5/S1PR3	4
BP	GO:0022408	negative regulation of cell-cell adhesion	3/159	130/18248	0.104826	0.338096	ENSSSCG00000015136/ENSSSCG00000023894/ENSSSCG00000001131	UBASH3B/AKNA/BTN2A2	3
BP	GO:0050817	coagulation	3/159	130/18248	0.104826	0.338096	ENSSSCG00000035355/ENSSSCG00000015136/ENSSSCG00000008841	F2R/UBASH3B/PDGFRA	3
BP	GO:0006816	calcium ion transport	5/159	287/18248	0.106438	0.338096	ENSSSCG00000035355/ENSSSCG00000016031/ENSSSCG00000015136/ENSSSCG00000012332/ENSSSCG00000039998	F2R/CALCRL/UBASH3B/WNK3/CLIC2	5
BP	GO:0043901	negative regulation of multi-organism process	3/159	131/18248	0.106632	0.338096	ENSSSCG00000011727/ENSSSCG00000032591/ENSSSCG00000015584	PTX3/ENSSSCG00000032591/PROX1	3
BP	GO:0030855	epithelial cell differentiation	7/159	459/18248	0.107027	0.338096	ENSSSCG00000040183/ENSSSCG00000040961/ENSSSCG00000005490/ENSSSCG00000007350/ENSSSCG00000000443/ENSSSCG00000015584/ENSSSCG00000009580	CDK6/LIF/WHRN/PPP1R16B/GLI1/PROX1/S1PR3	7
BP	GO:0045833	negative regulation of lipid metabolic process	2/159	64/18248	0.107286	0.338096	ENSSSCG00000012871/ENSSSCG00000015584	FGF19/PROX1	2
BP	GO:0043547	positive regulation of GTPase activity	4/159	207/18248	0.107341	0.338096	ENSSSCG00000035355/ENSSSCG00000016254/ENSSSCG00000034858/ENSSSCG00000013023	F2R/ENSSSCG00000016254/RAP1GAP2/RASGRP2	4
BP	GO:0002029	desensitization of G-protein coupled receptor protein signaling pathway	1/159	13/18248	0.10757	0.338096	ENSSSCG00000009956	GRK3	1
BP	GO:0006488	dolichol-linked oligosaccharide biosynthetic process	1/159	13/18248	0.10757	0.338096	ENSSSCG00000005383	ALG2	1
BP	GO:0006544	glycine metabolic process	1/159	13/18248	0.10757	0.338096	ENSSSCG00000037077	SHMT2	1
BP	GO:0009070	serine family amino acid biosynthetic process	1/159	13/18248	0.10757	0.338096	ENSSSCG00000037077	SHMT2	1
BP	GO:0009651	response to salt stress	1/159	13/18248	0.10757	0.338096	ENSSSCG00000027030	BDKRB2	1
BP	GO:0010880	regulation of release of sequestered calcium ion into cytosol by sarcoplasmic reticulum	1/159	13/18248	0.10757	0.338096	ENSSSCG00000039998	CLIC2	1
BP	GO:0016486	peptide hormone processing	1/159	13/18248	0.10757	0.338096	ENSSSCG00000014169	PCSK1	1
BP	GO:0019896	axonal transport of mitochondrion	1/159	13/18248	0.10757	0.338096	ENSSSCG00000006023	SYBU	1
BP	GO:0021513	spinal cord dorsal/ventral patterning	1/159	13/18248	0.10757	0.338096	ENSSSCG00000004755	DLL4	1
BP	GO:0021694	cerebellar Purkinje cell layer formation	1/159	13/18248	0.10757	0.338096	ENSSSCG00000005490	WHRN	1
BP	GO:0021819	layer formation in cerebral cortex	1/159	13/18248	0.10757	0.338096	ENSSSCG00000032956	BMERB1	1
BP	GO:0022401	negative adaptation of signaling pathway	1/159	13/18248	0.10757	0.338096	ENSSSCG00000009956	GRK3	1
BP	GO:0030728	ovulation	1/159	13/18248	0.10757	0.338096	ENSSSCG00000035077	INHBA	1
BP	GO:0032438	melanosome organization	1/159	13/18248	0.10757	0.338096	ENSSSCG00000012103	ENSSSCG00000012103	1
BP	GO:0032634	interleukin-5 production	1/159	13/18248	0.10757	0.338096	ENSSSCG00000021206	IL1RAP	1
BP	GO:0032674	regulation of interleukin-5 production	1/159	13/18248	0.10757	0.338096	ENSSSCG00000021206	IL1RAP	1
BP	GO:0046607	positive regulation of centrosome cycle	1/159	13/18248	0.10757	0.338096	ENSSSCG00000028821	SASS6	1
BP	GO:0048103	somatic stem cell division	1/159	13/18248	0.10757	0.338096	ENSSSCG00000023894	AKNA	1
BP	GO:0048753	pigment granule organization	1/159	13/18248	0.10757	0.338096	ENSSSCG00000012103	ENSSSCG00000012103	1
BP	GO:0050860	negative regulation of T cell receptor signaling pathway	1/159	13/18248	0.10757	0.338096	ENSSSCG00000001131	BTN2A2	1
BP	GO:0050910	detection of mechanical stimulus involved in sensory perception of sound	1/159	13/18248	0.10757	0.338096	ENSSSCG00000005490	WHRN	1
BP	GO:0060033	anatomical structure regression	1/159	13/18248	0.10757	0.338096	ENSSSCG00000000443	GLI1	1
BP	GO:0060231	mesenchymal to epithelial transition	1/159	13/18248	0.10757	0.338096	ENSSSCG00000040961	LIF	1
BP	GO:0060314	regulation of ryanodine-sensitive calcium-release channel activity	1/159	13/18248	0.10757	0.338096	ENSSSCG00000039998	CLIC2	1
BP	GO:0060707	trophoblast giant cell differentiation	1/159	13/18248	0.10757	0.338096	ENSSSCG00000040961	LIF	1
BP	GO:0071391	cellular response to estrogen stimulus	1/159	13/18248	0.10757	0.338096	ENSSSCG00000031615	SERPINB9	1
BP	GO:0072077	renal vesicle morphogenesis	1/159	13/18248	0.10757	0.338096	ENSSSCG00000040961	LIF	1
BP	GO:1902570	protein localization to nucleolus	1/159	13/18248	0.10757	0.338096	ENSSSCG00000022952	NMD3	1
BP	GO:0032869	cellular response to insulin stimulus	3/159	132/18248	0.108451	0.340412	ENSSSCG00000004193/ENSSSCG00000003909/ENSSSCG00000020906	ENPP1/ENSSSCG00000003909/GHSR	3
BP	GO:0007268	chemical synaptic transmission	7/159	461/18248	0.108838	0.340717	ENSSSCG00000035355/ENSSSCG00000032722/ENSSSCG00000001752/ENSSSCG00000007603/ENSSSCG00000038584/ENSSSCG00000001916/ENSSSCG00000012276	F2R/GLRB/CHRNA3/NPTX2/FGF12/INSYN1/SYN1	7
BP	GO:0098916	anterograde trans-synaptic signaling	7/159	461/18248	0.108838	0.340717	ENSSSCG00000035355/ENSSSCG00000032722/ENSSSCG00000001752/ENSSSCG00000007603/ENSSSCG00000038584/ENSSSCG00000001916/ENSSSCG00000012276	F2R/GLRB/CHRNA3/NPTX2/FGF12/INSYN1/SYN1	7
BP	GO:0001889	liver development	2/159	65/18248	0.110085	0.342724	ENSSSCG00000000443/ENSSSCG00000015584	GLI1/PROX1	2
BP	GO:0006513	protein monoubiquitination	2/159	65/18248	0.110085	0.342724	ENSSSCG00000013517/ENSSSCG00000032903	UHRF1/FAAP20	2
BP	GO:0042866	pyruvate biosynthetic process	2/159	65/18248	0.110085	0.342724	ENSSSCG00000010523/ENSSSCG00000024166	HOGA1/SLC2A6	2
BP	GO:0051298	centrosome duplication	2/159	65/18248	0.110085	0.342724	ENSSSCG00000032574/ENSSSCG00000028821	RTTN/SASS6	2
BP	GO:0050731	positive regulation of peptidyl-tyrosine phosphorylation	3/159	133/18248	0.110282	0.342724	ENSSSCG00000040961/ENSSSCG00000040725/ENSSSCG00000015487	LIF/IL11/TNFSF18	3
BP	GO:2000027	regulation of organ morphogenesis	3/159	134/18248	0.112125	0.342724	ENSSSCG00000040961/ENSSSCG00000027060/ENSSSCG00000000443	LIF/TBX2/GLI1	3
BP	GO:0007492	endoderm development	2/159	66/18248	0.112903	0.342724	ENSSSCG00000040815/ENSSSCG00000035077	DUSP5/INHBA	2
BP	GO:0043966	histone H3 acetylation	2/159	66/18248	0.112903	0.342724	ENSSSCG00000004334/ENSSSCG00000040961	MAP3K7/LIF	2
BP	GO:0010721	negative regulation of cell development	4/159	211/18248	0.11301	0.342724	ENSSSCG00000032956/ENSSSCG00000035798/ENSSSCG00000015398/ENSSSCG00000009580	BMERB1/PRTG/SEMA3A/S1PR3	4
BP	GO:0009306	protein secretion	4/159	212/18248	0.114448	0.342724	ENSSSCG00000035355/ENSSSCG00000015401/ENSSSCG00000008090/ENSSSCG00000027952	F2R/PCLO/IL1A/ADCY5	4
BP	GO:0001660	fever generation	1/159	14/18248	0.115351	0.342724	ENSSSCG00000008090	IL1A	1
BP	GO:0003376	sphingosine-1-phosphate signaling pathway	1/159	14/18248	0.115351	0.342724	ENSSSCG00000009580	S1PR3	1
BP	GO:0007252	I-kappaB phosphorylation	1/159	14/18248	0.115351	0.342724	ENSSSCG00000004334	MAP3K7	1
BP	GO:0014741	negative regulation of muscle hypertrophy	1/159	14/18248	0.115351	0.342724	ENSSSCG00000025924	IGFBP5	1
BP	GO:0014821	phasic smooth muscle contraction	1/159	14/18248	0.115351	0.342724	ENSSSCG00000027060	TBX2	1
BP	GO:0020027	hemoglobin metabolic process	1/159	14/18248	0.115351	0.342724	ENSSSCG00000035077	INHBA	1
BP	GO:0030325	adrenal gland development	1/159	14/18248	0.115351	0.342724	ENSSSCG00000008841	PDGFRA	1
BP	GO:0030730	sequestering of triglyceride	1/159	14/18248	0.115351	0.342724	ENSSSCG00000004193	ENPP1	1
BP	GO:0031342	negative regulation of cell killing	1/159	14/18248	0.115351	0.342724	ENSSSCG00000031615	SERPINB9	1
BP	GO:0032965	regulation of collagen biosynthetic process	1/159	14/18248	0.115351	0.342724	ENSSSCG00000035355	F2R	1
BP	GO:0033280	response to vitamin D	1/159	14/18248	0.115351	0.342724	ENSSSCG00000009216	SPP1	1
BP	GO:0035357	peroxisome proliferator activated receptor signaling pathway	1/159	14/18248	0.115351	0.342724	ENSSSCG00000007463	PTGIS	1
BP	GO:0036119	response to platelet-derived growth factor	1/159	14/18248	0.115351	0.342724	ENSSSCG00000005992	SHAS2	1
BP	GO:0043501	skeletal muscle adaptation	1/159	14/18248	0.115351	0.342724	ENSSSCG00000025924	IGFBP5	1
BP	GO:0045655	regulation of monocyte differentiation	1/159	14/18248	0.115351	0.342724	ENSSSCG00000040183	CDK6	1
BP	GO:0048557	embryonic digestive tract morphogenesis	1/159	14/18248	0.115351	0.342724	ENSSSCG00000008841	PDGFRA	1
BP	GO:0055062	phosphate ion homeostasis	1/159	14/18248	0.115351	0.342724	ENSSSCG00000004193	ENPP1	1
BP	GO:0060712	spongiotrophoblast layer development	1/159	14/18248	0.115351	0.342724	ENSSSCG00000040961	LIF	1
BP	GO:0072087	renal vesicle development	1/159	14/18248	0.115351	0.342724	ENSSSCG00000040961	LIF	1
BP	GO:0072505	divalent inorganic anion homeostasis	1/159	14/18248	0.115351	0.342724	ENSSSCG00000004193	ENPP1	1
BP	GO:0072506	trivalent inorganic anion homeostasis	1/159	14/18248	0.115351	0.342724	ENSSSCG00000004193	ENPP1	1
BP	GO:0086013	membrane repolarization during cardiac muscle cell action potential	1/159	14/18248	0.115351	0.342724	ENSSSCG00000038149	KCNE4	1
BP	GO:0098801	regulation of renal system process	1/159	14/18248	0.115351	0.342724	ENSSSCG00000035355	F2R	1
BP	GO:0098962	regulation of postsynaptic neurotransmitter receptor activity	1/159	14/18248	0.115351	0.342724	ENSSSCG00000007603	NPTX2	1
BP	GO:1901213	regulation of transcription from RNA polymerase II promoter involved in heart development	1/159	14/18248	0.115351	0.342724	ENSSSCG00000027060	TBX2	1
BP	GO:1901380	negative regulation of potassium ion transmembrane transport	1/159	14/18248	0.115351	0.342724	ENSSSCG00000038149	KCNE4	1
BP	GO:2000047	regulation of cell-cell adhesion mediated by cadherin	1/159	14/18248	0.115351	0.342724	ENSSSCG00000011467	DENND6A	1
BP	GO:2000696	regulation of epithelial cell differentiation involved in kidney development	1/159	14/18248	0.115351	0.342724	ENSSSCG00000040961	LIF	1
BP	GO:0019218	regulation of steroid metabolic process	2/159	67/18248	0.11574	0.342724	ENSSSCG00000012871/ENSSSCG00000015584	FGF19/PROX1	2
BP	GO:0051928	positive regulation of calcium ion transport	2/159	67/18248	0.11574	0.342724	ENSSSCG00000035355/ENSSSCG00000012332	F2R/WNK3	2
BP	GO:0000082	G1/S transition of mitotic cell cycle	3/159	136/18248	0.115846	0.342724	ENSSSCG00000028821/ENSSSCG00000035077/ENSSSCG00000001131	SASS6/INHBA/BTN2A2	3
BP	GO:0043405	regulation of MAP kinase activity	3/159	136/18248	0.115846	0.342724	ENSSSCG00000004334/ENSSSCG00000011791/ENSSSCG00000010831	MAP3K7/MAP3K13/DUSP10	3
BP	GO:0071356	cellular response to tumor necrosis factor	3/159	136/18248	0.115846	0.342724	ENSSSCG00000005992/ENSSSCG00000015487/ENSSSCG00000016254	SHAS2/TNFSF18/ENSSSCG00000016254	3
BP	GO:0044262	cellular carbohydrate metabolic process	4/159	213/18248	0.115893	0.342724	ENSSSCG00000034167/ENSSSCG00000004193/ENSSSCG00000037468/ENSSSCG00000005992	SLC5A3/ENPP1/GNE/SHAS2	4
BP	GO:0048729	tissue morphogenesis	7/159	469/18248	0.116245	0.343331	ENSSSCG00000025924/ENSSSCG00000040961/ENSSSCG00000027060/ENSSSCG00000043781/ENSSSCG00000035077/ENSSSCG00000015584/ENSSSCG00000004755	IGFBP5/LIF/TBX2/RHOB/INHBA/PROX1/DLL4	7
BP	GO:0008593	regulation of Notch signaling pathway	2/159	68/18248	0.118595	0.346498	ENSSSCG00000038521/ENSSSCG00000004755	CHAC1/DLL4	2
BP	GO:0055007	cardiac muscle cell differentiation	2/159	68/18248	0.118595	0.346498	ENSSSCG00000008841/ENSSSCG00000015584	PDGFRA/PROX1	2
BP	GO:0061008	hepaticobiliary system development	2/159	68/18248	0.118595	0.346498	ENSSSCG00000000443/ENSSSCG00000015584	GLI1/PROX1	2
BP	GO:1901606	alpha-amino acid catabolic process	2/159	68/18248	0.118595	0.346498	ENSSSCG00000037077/ENSSSCG00000010523	SHMT2/HOGA1	2
BP	GO:1901992	positive regulation of mitotic cell cycle phase transition	2/159	68/18248	0.118595	0.346498	ENSSSCG00000037755/ENSSSCG00000028821	NSMCE2/SASS6	2
BP	GO:0071363	cellular response to growth factor stimulus	7/159	474/18248	0.121006	0.346498	ENSSSCG00000012871/ENSSSCG00000027060/ENSSSCG00000008841/ENSSSCG00000005992/ENSSSCG00000038584/ENSSSCG00000004755/ENSSSCG00000004013	FGF19/TBX2/PDGFRA/SHAS2/FGF12/DLL4/SMOC2	7
BP	GO:0002027	regulation of heart rate	2/159	69/18248	0.121467	0.346498	ENSSSCG00000038149/ENSSSCG00000037494	KCNE4/SPTBN4	2
BP	GO:0014013	regulation of gliogenesis	2/159	69/18248	0.121467	0.346498	ENSSSCG00000032956/ENSSSCG00000040961	BMERB1/LIF	2
BP	GO:0014032	neural crest cell development	2/159	69/18248	0.121467	0.346498	ENSSSCG00000012871/ENSSSCG00000015398	FGF19/SEMA3A	2
BP	GO:0043242	negative regulation of protein complex disassembly	2/159	69/18248	0.121467	0.346498	ENSSSCG00000032956/ENSSSCG00000037494	BMERB1/SPTBN4	2
BP	GO:0061387	regulation of extent of cell growth	2/159	69/18248	0.121467	0.346498	ENSSSCG00000011791/ENSSSCG00000015398	MAP3K13/SEMA3A	2
BP	GO:1902117	positive regulation of organelle assembly	2/159	69/18248	0.121467	0.346498	ENSSSCG00000028821/ENSSSCG00000015584	SASS6/PROX1	2
BP	GO:0002009	morphogenesis of an epithelium	6/159	386/18248	0.121781	0.346498	ENSSSCG00000025924/ENSSSCG00000040961/ENSSSCG00000027060/ENSSSCG00000043781/ENSSSCG00000015584/ENSSSCG00000004755	IGFBP5/LIF/TBX2/RHOB/PROX1/DLL4	6
BP	GO:1902903	regulation of supramolecular fiber organization	5/159	300/18248	0.122043	0.346498	ENSSSCG00000032956/ENSSSCG00000005440/ENSSSCG00000005975/ENSSSCG00000015584/ENSSSCG00000037494	BMERB1/ENSSSCG00000005440/MTSS1/PROX1/SPTBN4	5
BP	GO:0002093	auditory receptor cell morphogenesis	1/159	15/18248	0.123065	0.346498	ENSSSCG00000005490	WHRN	1
BP	GO:0003091	renal water homeostasis	1/159	15/18248	0.123065	0.346498	ENSSSCG00000005992	SHAS2	1
BP	GO:0003323	type B pancreatic cell development	1/159	15/18248	0.123065	0.346498	ENSSSCG00000040183	CDK6	1
BP	GO:0006490	oligosaccharide-lipid intermediate biosynthetic process	1/159	15/18248	0.123065	0.346498	ENSSSCG00000005383	ALG2	1
BP	GO:0007274	neuromuscular synaptic transmission	1/159	15/18248	0.123065	0.346498	ENSSSCG00000001752	CHRNA3	1
BP	GO:0008210	estrogen metabolic process	1/159	15/18248	0.123065	0.346498	ENSSSCG00000008841	PDGFRA	1
BP	GO:0009109	coenzyme catabolic process	1/159	15/18248	0.123065	0.346498	ENSSSCG00000014998	AASDHPPT	1
BP	GO:0010002	cardioblast differentiation	1/159	15/18248	0.123065	0.346498	ENSSSCG00000027060	TBX2	1
BP	GO:0014912	negative regulation of smooth muscle cell migration	1/159	15/18248	0.123065	0.346498	ENSSSCG00000025924	IGFBP5	1
BP	GO:0021511	spinal cord patterning	1/159	15/18248	0.123065	0.346498	ENSSSCG00000004755	DLL4	1
BP	GO:0021846	cell proliferation in forebrain	1/159	15/18248	0.123065	0.346498	ENSSSCG00000023894	AKNA	1
BP	GO:0023058	adaptation of signaling pathway	1/159	15/18248	0.123065	0.346498	ENSSSCG00000009956	GRK3	1
BP	GO:0035929	steroid hormone secretion	1/159	15/18248	0.123065	0.346498	ENSSSCG00000035077	INHBA	1
BP	GO:0038065	collagen-activated signaling pathway	1/159	15/18248	0.123065	0.346498	ENSSSCG00000015136	UBASH3B	1
BP	GO:0043576	regulation of respiratory gaseous exchange	1/159	15/18248	0.123065	0.346498	ENSSSCG00000034167	SLC5A3	1
BP	GO:0044342	type B pancreatic cell proliferation	1/159	15/18248	0.123065	0.346498	ENSSSCG00000025924	IGFBP5	1
BP	GO:0045683	negative regulation of epidermis development	1/159	15/18248	0.123065	0.346498	ENSSSCG00000035077	INHBA	1
BP	GO:0060088	auditory receptor cell stereocilium organization	1/159	15/18248	0.123065	0.346498	ENSSSCG00000005490	WHRN	1
BP	GO:0072234	metanephric nephron tubule development	1/159	15/18248	0.123065	0.346498	ENSSSCG00000040961	LIF	1
BP	GO:0099068	postsynapse assembly	1/159	15/18248	0.123065	0.346498	ENSSSCG00000021206	IL1RAP	1
BP	GO:0099558	maintenance of synapse structure	1/159	15/18248	0.123065	0.346498	ENSSSCG00000015401	PCLO	1
BP	GO:1901550	regulation of endothelial cell development	1/159	15/18248	0.123065	0.346498	ENSSSCG00000009580	S1PR3	1
BP	GO:1903140	regulation of establishment of endothelial barrier	1/159	15/18248	0.123065	0.346498	ENSSSCG00000009580	S1PR3	1
BP	GO:1904861	excitatory synapse assembly	1/159	15/18248	0.123065	0.346498	ENSSSCG00000021206	IL1RAP	1
BP	GO:2001026	regulation of endothelial cell chemotaxis	1/159	15/18248	0.123065	0.346498	ENSSSCG00000004013	SMOC2	1
BP	GO:1903829	positive regulation of cellular protein localization	4/159	218/18248	0.123243	0.346583	ENSSSCG00000034167/ENSSSCG00000022952/ENSSSCG00000040961/ENSSSCG00000012332	SLC5A3/NMD3/LIF/WNK3	4
BP	GO:0050807	regulation of synapse organization	3/159	140/18248	0.123425	0.346681	ENSSSCG00000021206/ENSSSCG00000012724/ENSSSCG00000020906	IL1RAP/SLITRK2/GHSR	3
BP	GO:0001656	metanephros development	2/159	70/18248	0.124356	0.34763	ENSSSCG00000040961/ENSSSCG00000008841	LIF/PDGFRA	2
BP	GO:0014074	response to purine-containing compound	2/159	70/18248	0.124356	0.34763	ENSSSCG00000025924/ENSSSCG00000004193	IGFBP5/ENPP1	2
BP	GO:0046718	viral entry into host cell	2/159	70/18248	0.124356	0.34763	ENSSSCG00000011727/ENSSSCG00000032591	PTX3/ENSSSCG00000032591	2
BP	GO:1902106	negative regulation of leukocyte differentiation	2/159	70/18248	0.124356	0.34763	ENSSSCG00000040183/ENSSSCG00000015136	CDK6/UBASH3B	2
BP	GO:0033627	cell adhesion mediated by integrin	2/159	71/18248	0.127262	0.34763	ENSSSCG00000040961/ENSSSCG00000009526	LIF/ITGBL1	2
BP	GO:0045582	positive regulation of T cell differentiation	2/159	71/18248	0.127262	0.34763	ENSSSCG00000001131/ENSSSCG00000010831	BTN2A2/DUSP10	2
BP	GO:0071322	cellular response to carbohydrate stimulus	2/159	71/18248	0.127262	0.34763	ENSSSCG00000016031/ENSSSCG00000027952	CALCRL/ADCY5	2
BP	GO:1905477	positive regulation of protein localization to membrane	2/159	71/18248	0.127262	0.34763	ENSSSCG00000034167/ENSSSCG00000012332	SLC5A3/WNK3	2
BP	GO:0019933	cAMP-mediated signaling	3/159	142/18248	0.127281	0.34763	ENSSSCG00000016031/ENSSSCG00000027952/ENSSSCG00000009580	CALCRL/ADCY5/S1PR3	3
BP	GO:0032970	regulation of actin filament-based process	5/159	305/18248	0.128315	0.34763	ENSSSCG00000005440/ENSSSCG00000005975/ENSSSCG00000004145/ENSSSCG00000015584/ENSSSCG00000037494	ENSSSCG00000005440/MTSS1/ABRACL/PROX1/SPTBN4	5
BP	GO:0001822	kidney development	4/159	222/18248	0.129262	0.34763	ENSSSCG00000040961/ENSSSCG00000008841/ENSSSCG00000015584/ENSSSCG00000016244	LIF/PDGFRA/PROX1/COL4A4	4
BP	GO:0021987	cerebral cortex development	2/159	72/18248	0.130185	0.34763	ENSSSCG00000032956/ENSSSCG00000016002	BMERB1/CCDC141	2
BP	GO:0031099	regeneration	2/159	72/18248	0.130185	0.34763	ENSSSCG00000000443/ENSSSCG00000010831	GLI1/DUSP10	2
BP	GO:0034620	cellular response to unfolded protein	2/159	72/18248	0.130185	0.34763	ENSSSCG00000012007/ENSSSCG00000029160	HSPA13/ENSSSCG00000029160	2
BP	GO:0048640	negative regulation of developmental growth	2/159	72/18248	0.130185	0.34763	ENSSSCG00000015398/ENSSSCG00000010831	SEMA3A/DUSP10	2
BP	GO:1901879	regulation of protein depolymerization	2/159	72/18248	0.130185	0.34763	ENSSSCG00000032956/ENSSSCG00000037494	BMERB1/SPTBN4	2
BP	GO:0001946	lymphangiogenesis	1/159	16/18248	0.130712	0.34763	ENSSSCG00000015584	PROX1	1
BP	GO:0002089	lens morphogenesis in camera-type eye	1/159	16/18248	0.130712	0.34763	ENSSSCG00000015584	PROX1	1
BP	GO:0003081	regulation of systemic arterial blood pressure by renin-angiotensin	1/159	16/18248	0.130712	0.34763	ENSSSCG00000035355	F2R	1
BP	GO:0006144	purine nucleobase metabolic process	1/159	16/18248	0.130712	0.34763	ENSSSCG00000037077	SHMT2	1
BP	GO:0007205	protein kinase C-activating G protein-coupled receptor signaling pathway	1/159	16/18248	0.130712	0.34763	ENSSSCG00000035355	F2R	1
BP	GO:0007588	excretion	1/159	16/18248	0.130712	0.34763	ENSSSCG00000001752	CHRNA3	1
BP	GO:0009067	aspartate family amino acid biosynthetic process	1/159	16/18248	0.130712	0.34763	ENSSSCG00000014998	AASDHPPT	1
BP	GO:0021692	cerebellar Purkinje cell layer morphogenesis	1/159	16/18248	0.130712	0.34763	ENSSSCG00000005490	WHRN	1
BP	GO:0030539	male genitalia development	1/159	16/18248	0.130712	0.34763	ENSSSCG00000008841	PDGFRA	1
BP	GO:0032692	negative regulation of interleukin-1 production	1/159	16/18248	0.130712	0.34763	ENSSSCG00000020906	GHSR	1
BP	GO:0033630	positive regulation of cell adhesion mediated by integrin	1/159	16/18248	0.130712	0.34763	ENSSSCG00000040961	LIF	1
BP	GO:0034643	establishment of mitochondrion localization, microtubule-mediated	1/159	16/18248	0.130712	0.34763	ENSSSCG00000006023	SYBU	1
BP	GO:0035094	response to nicotine	1/159	16/18248	0.130712	0.34763	ENSSSCG00000001752	CHRNA3	1
BP	GO:0042573	retinoic acid metabolic process	1/159	16/18248	0.130712	0.34763	ENSSSCG00000032803	CYP2S1	1
BP	GO:0043267	negative regulation of potassium ion transport	1/159	16/18248	0.130712	0.34763	ENSSSCG00000038149	KCNE4	1
BP	GO:0045649	regulation of macrophage differentiation	1/159	16/18248	0.130712	0.34763	ENSSSCG00000040961	LIF	1
BP	GO:0045987	positive regulation of smooth muscle contraction	1/159	16/18248	0.130712	0.34763	ENSSSCG00000035355	F2R	1
BP	GO:0046112	nucleobase biosynthetic process	1/159	16/18248	0.130712	0.34763	ENSSSCG00000037077	SHMT2	1
BP	GO:0047497	mitochondrion transport along microtubule	1/159	16/18248	0.130712	0.34763	ENSSSCG00000006023	SYBU	1
BP	GO:0048710	regulation of astrocyte differentiation	1/159	16/18248	0.130712	0.34763	ENSSSCG00000040961	LIF	1
BP	GO:0060055	angiogenesis involved in wound healing	1/159	16/18248	0.130712	0.34763	ENSSSCG00000004013	SMOC2	1
BP	GO:0061298	retina vasculature development in camera-type eye	1/159	16/18248	0.130712	0.34763	ENSSSCG00000008841	PDGFRA	1
BP	GO:0072170	metanephric tubule development	1/159	16/18248	0.130712	0.34763	ENSSSCG00000040961	LIF	1
BP	GO:0086011	membrane repolarization during action potential	1/159	16/18248	0.130712	0.34763	ENSSSCG00000038149	KCNE4	1
BP	GO:0090335	regulation of brown fat cell differentiation	1/159	16/18248	0.130712	0.34763	ENSSSCG00000010831	DUSP10	1
BP	GO:0090520	sphingolipid mediated signaling pathway	1/159	16/18248	0.130712	0.34763	ENSSSCG00000009580	S1PR3	1
BP	GO:0140058	neuron projection arborization	1/159	16/18248	0.130712	0.34763	ENSSSCG00000011791	MAP3K13	1
BP	GO:1902254	negative regulation of intrinsic apoptotic signaling pathway by p53 class mediator	1/159	16/18248	0.130712	0.34763	ENSSSCG00000027030	BDKRB2	1
BP	GO:1903205	regulation of hydrogen peroxide-induced cell death	1/159	16/18248	0.130712	0.34763	ENSSSCG00000021205	STK26	1
BP	GO:1905209	positive regulation of cardiocyte differentiation	1/159	16/18248	0.130712	0.34763	ENSSSCG00000011959	ABI3BP	1
BP	GO:2001038	regulation of cellular response to drug	1/159	16/18248	0.130712	0.34763	ENSSSCG00000021205	STK26	1
BP	GO:0019932	second-messenger-mediated signaling	5/159	307/18248	0.130866	0.347644	ENSSSCG00000016031/ENSSSCG00000012103/ENSSSCG00000039998/ENSSSCG00000027952/ENSSSCG00000009580	CALCRL/ENSSSCG00000012103/CLIC2/ADCY5/S1PR3	5
BP	GO:0030072	peptide hormone secretion	3/159	144/18248	0.13118	0.347694	ENSSSCG00000015401/ENSSSCG00000027952/ENSSSCG00000020906	PCLO/ADCY5/GHSR	3
BP	GO:0050803	regulation of synapse structure or activity	3/159	144/18248	0.13118	0.347694	ENSSSCG00000021206/ENSSSCG00000012724/ENSSSCG00000020906	IL1RAP/SLITRK2/GHSR	3
BP	GO:0031347	regulation of defense response	7/159	485/18248	0.131829	0.349021	ENSSSCG00000011959/ENSSSCG00000031615/ENSSSCG00000023894/ENSSSCG00000029305/ENSSSCG00000007463/ENSSSCG00000020906/ENSSSCG00000010831	ABI3BP/SERPINB9/AKNA/FNDC4/PTGIS/GHSR/DUSP10	7
BP	GO:0042391	regulation of membrane potential	5/159	308/18248	0.132149	0.349475	ENSSSCG00000032722/ENSSSCG00000038149/ENSSSCG00000021453/ENSSSCG00000001752/ENSSSCG00000001916	GLRB/KCNE4/RIMS4/CHRNA3/INSYN1	5
BP	GO:0014031	mesenchymal cell development	2/159	73/18248	0.133122	0.350863	ENSSSCG00000012871/ENSSSCG00000015398	FGF19/SEMA3A	2
BP	GO:0045069	regulation of viral genome replication	2/159	73/18248	0.133122	0.350863	ENSSSCG00000032591/ENSSSCG00000015584	ENSSSCG00000032591/PROX1	2
BP	GO:0048864	stem cell development	2/159	73/18248	0.133122	0.350863	ENSSSCG00000012871/ENSSSCG00000015398	FGF19/SEMA3A	2
BP	GO:1901990	regulation of mitotic cell cycle phase transition	4/159	225/18248	0.133856	0.352024	ENSSSCG00000037755/ENSSSCG00000028821/ENSSSCG00000035077/ENSSSCG00000001131	NSMCE2/SASS6/INHBA/BTN2A2	4
BP	GO:0050866	negative regulation of cell activation	3/159	146/18248	0.135121	0.352024	ENSSSCG00000015136/ENSSSCG00000008841/ENSSSCG00000001131	UBASH3B/PDGFRA/BTN2A2	3
BP	GO:0050878	regulation of body fluid levels	4/159	226/18248	0.135403	0.352024	ENSSSCG00000035355/ENSSSCG00000015136/ENSSSCG00000008841/ENSSSCG00000005992	F2R/UBASH3B/PDGFRA/SHAS2	4
BP	GO:0030260	entry into host cell	2/159	74/18248	0.136075	0.352024	ENSSSCG00000011727/ENSSSCG00000032591	PTX3/ENSSSCG00000032591	2
BP	GO:0036294	cellular response to decreased oxygen levels	2/159	74/18248	0.136075	0.352024	ENSSSCG00000011048/ENSSSCG00000007463	SUV39H2/PTGIS	2
BP	GO:0044409	entry into host	2/159	74/18248	0.136075	0.352024	ENSSSCG00000011727/ENSSSCG00000032591	PTX3/ENSSSCG00000032591	2
BP	GO:0051806	entry into cell of other organism involved in symbiotic interaction	2/159	74/18248	0.136075	0.352024	ENSSSCG00000011727/ENSSSCG00000032591	PTX3/ENSSSCG00000032591	2
BP	GO:0051828	entry into other organism involved in symbiotic interaction	2/159	74/18248	0.136075	0.352024	ENSSSCG00000011727/ENSSSCG00000032591	PTX3/ENSSSCG00000032591	2
BP	GO:0071456	cellular response to hypoxia	2/159	74/18248	0.136075	0.352024	ENSSSCG00000011048/ENSSSCG00000007463	SUV39H2/PTGIS	2
BP	GO:0098661	inorganic anion transmembrane transport	2/159	74/18248	0.136075	0.352024	ENSSSCG00000032722/ENSSSCG00000039998	GLRB/CLIC2	2
BP	GO:0031032	actomyosin structure organization	3/159	147/18248	0.137107	0.352024	ENSSSCG00000029860/ENSSSCG00000008841/ENSSSCG00000015584	EPB41L4A/PDGFRA/PROX1	3
BP	GO:0001964	startle response	1/159	17/18248	0.138293	0.352024	ENSSSCG00000032722	GLRB	1
BP	GO:0006670	sphingosine metabolic process	1/159	17/18248	0.138293	0.352024	ENSSSCG00000009594	SPTLC1	1
BP	GO:0006706	steroid catabolic process	1/159	17/18248	0.138293	0.352024	ENSSSCG00000009216	SPP1	1
BP	GO:0006883	cellular sodium ion homeostasis	1/159	17/18248	0.138293	0.352024	ENSSSCG00000008090	IL1A	1
BP	GO:0007063	regulation of sister chromatid cohesion	1/159	17/18248	0.138293	0.352024	ENSSSCG00000037755	NSMCE2	1
BP	GO:0008209	androgen metabolic process	1/159	17/18248	0.138293	0.352024	ENSSSCG00000009216	SPP1	1
BP	GO:0010863	positive regulation of phospholipase C activity	1/159	17/18248	0.138293	0.352024	ENSSSCG00000008841	PDGFRA	1
BP	GO:0014808	release of sequestered calcium ion into cytosol by sarcoplasmic reticulum	1/159	17/18248	0.138293	0.352024	ENSSSCG00000039998	CLIC2	1
BP	GO:0021544	subpallium development	1/159	17/18248	0.138293	0.352024	ENSSSCG00000035077	INHBA	1
BP	GO:0032011	ARF protein signal transduction	1/159	17/18248	0.138293	0.352024	ENSSSCG00000029541	PSD2	1
BP	GO:0032012	regulation of ARF protein signal transduction	1/159	17/18248	0.138293	0.352024	ENSSSCG00000029541	PSD2	1
BP	GO:0032753	positive regulation of interleukin-4 production	1/159	17/18248	0.138293	0.352024	ENSSSCG00000021206	IL1RAP	1
BP	GO:0051797	regulation of hair follicle development	1/159	17/18248	0.138293	0.352024	ENSSSCG00000035077	INHBA	1
BP	GO:0060039	pericardium development	1/159	17/18248	0.138293	0.352024	ENSSSCG00000004755	DLL4	1
BP	GO:0070293	renal absorption	1/159	17/18248	0.138293	0.352024	ENSSSCG00000005992	SHAS2	1
BP	GO:0090103	cochlea morphogenesis	1/159	17/18248	0.138293	0.352024	ENSSSCG00000027060	TBX2	1
BP	GO:0097106	postsynaptic density organization	1/159	17/18248	0.138293	0.352024	ENSSSCG00000021206	IL1RAP	1
BP	GO:0097150	neuronal stem cell population maintenance	1/159	17/18248	0.138293	0.352024	ENSSSCG00000015584	PROX1	1
BP	GO:0051186	cofactor metabolic process	6/159	401/18248	0.138496	0.352024	ENSSSCG00000038521/ENSSSCG00000037077/ENSSSCG00000014998/ENSSSCG00000016888/ENSSSCG00000039998/ENSSSCG00000024166	CHAC1/SHMT2/AASDHPPT/MOCS2/CLIC2/SLC2A6	6
BP	GO:0048608	reproductive structure development	5/159	313/18248	0.138653	0.352024	ENSSSCG00000011727/ENSSSCG00000040961/ENSSSCG00000008841/ENSSSCG00000035077/ENSSSCG00000020906	PTX3/LIF/PDGFRA/INHBA/GHSR	5
BP	GO:0016202	regulation of striated muscle tissue development	2/159	75/18248	0.139042	0.352024	ENSSSCG00000027060/ENSSSCG00000000443	TBX2/GLI1	2
BP	GO:0044264	cellular polysaccharide metabolic process	2/159	75/18248	0.139042	0.352024	ENSSSCG00000004193/ENSSSCG00000005992	ENPP1/SHAS2	2
BP	GO:2001243	negative regulation of intrinsic apoptotic signaling pathway	2/159	75/18248	0.139042	0.352024	ENSSSCG00000014898/ENSSSCG00000027030	DDIAS/BDKRB2	2
BP	GO:0001649	osteoblast differentiation	3/159	148/18248	0.139102	0.352024	ENSSSCG00000025924/ENSSSCG00000040183/ENSSSCG00000000443	IGFBP5/CDK6/GLI1	3
BP	GO:0034612	response to tumor necrosis factor	3/159	148/18248	0.139102	0.352024	ENSSSCG00000005992/ENSSSCG00000015487/ENSSSCG00000016254	SHAS2/TNFSF18/ENSSSCG00000016254	3
BP	GO:0048839	inner ear development	3/159	148/18248	0.139102	0.352024	ENSSSCG00000005490/ENSSSCG00000027060/ENSSSCG00000015584	WHRN/TBX2/PROX1	3
BP	GO:0050708	regulation of protein secretion	3/159	149/18248	0.141108	0.356715	ENSSSCG00000035355/ENSSSCG00000008090/ENSSSCG00000027952	F2R/IL1A/ADCY5	3
BP	GO:0061458	reproductive system development	5/159	315/18248	0.141294	0.356801	ENSSSCG00000011727/ENSSSCG00000040961/ENSSSCG00000008841/ENSSSCG00000035077/ENSSSCG00000020906	PTX3/LIF/PDGFRA/INHBA/GHSR	5
BP	GO:0060326	cell chemotaxis	4/159	230/18248	0.14166	0.357342	ENSSSCG00000008959/ENSSSCG00000008841/ENSSSCG00000016254/ENSSSCG00000004013	CXCL2/PDGFRA/ENSSSCG00000016254/SMOC2	4
BP	GO:0048667	cell morphogenesis involved in neuron differentiation	6/159	404/18248	0.141963	0.357452	ENSSSCG00000005440/ENSSSCG00000005490/ENSSSCG00000011791/ENSSSCG00000015398/ENSSSCG00000037494/ENSSSCG00000012724	ENSSSCG00000005440/WHRN/MAP3K13/SEMA3A/SPTBN4/SLITRK2	6
BP	GO:0010927	cellular component assembly involved in morphogenesis	2/159	76/18248	0.142024	0.357452	ENSSSCG00000008841/ENSSSCG00000015584	PDGFRA/PROX1	2
BP	GO:0008406	gonad development	3/159	150/18248	0.143124	0.357452	ENSSSCG00000011727/ENSSSCG00000008841/ENSSSCG00000035077	PTX3/PDGFRA/INHBA	3
BP	GO:0015698	inorganic anion transport	3/159	150/18248	0.143124	0.357452	ENSSSCG00000004193/ENSSSCG00000032722/ENSSSCG00000039998	ENPP1/GLRB/CLIC2	3
BP	GO:0043270	positive regulation of ion transport	3/159	150/18248	0.143124	0.357452	ENSSSCG00000035355/ENSSSCG00000012332/ENSSSCG00000038584	F2R/WNK3/FGF12	3
BP	GO:0072001	renal system development	4/159	231/18248	0.143242	0.357452	ENSSSCG00000040961/ENSSSCG00000008841/ENSSSCG00000015584/ENSSSCG00000016244	LIF/PDGFRA/PROX1/COL4A4	4
BP	GO:0007218	neuropeptide signaling pathway	2/159	77/18248	0.145019	0.357452	ENSSSCG00000032722/ENSSSCG00000012103	GLRB/ENSSSCG00000012103	2
BP	GO:0014033	neural crest cell differentiation	2/159	77/18248	0.145019	0.357452	ENSSSCG00000012871/ENSSSCG00000015398	FGF19/SEMA3A	2
BP	GO:0006312	mitotic recombination	1/159	18/18248	0.145809	0.357452	ENSSSCG00000037755	NSMCE2	1
BP	GO:0010712	regulation of collagen metabolic process	1/159	18/18248	0.145809	0.357452	ENSSSCG00000035355	F2R	1
BP	GO:0019985	translesion synthesis	1/159	18/18248	0.145809	0.357452	ENSSSCG00000032903	FAAP20	1
BP	GO:0023019	signal transduction involved in regulation of gene expression	1/159	18/18248	0.145809	0.357452	ENSSSCG00000008841	PDGFRA	1
BP	GO:0030903	notochord development	1/159	18/18248	0.145809	0.357452	ENSSSCG00000000443	GLI1	1
BP	GO:0032104	regulation of response to extracellular stimulus	1/159	18/18248	0.145809	0.357452	ENSSSCG00000020906	GHSR	1
BP	GO:0032107	regulation of response to nutrient levels	1/159	18/18248	0.145809	0.357452	ENSSSCG00000020906	GHSR	1
BP	GO:0032528	microvillus organization	1/159	18/18248	0.145809	0.357452	ENSSSCG00000021205	STK26	1
BP	GO:0033119	negative regulation of RNA splicing	1/159	18/18248	0.145809	0.357452	ENSSSCG00000005466	PTBP3	1
BP	GO:0034312	diol biosynthetic process	1/159	18/18248	0.145809	0.357452	ENSSSCG00000009594	SPTLC1	1
BP	GO:0045671	negative regulation of osteoclast differentiation	1/159	18/18248	0.145809	0.357452	ENSSSCG00000015136	UBASH3B	1
BP	GO:0045907	positive regulation of vasoconstriction	1/159	18/18248	0.145809	0.357452	ENSSSCG00000035355	F2R	1
BP	GO:0050858	negative regulation of antigen receptor-mediated signaling pathway	1/159	18/18248	0.145809	0.357452	ENSSSCG00000001131	BTN2A2	1
BP	GO:0072012	glomerulus vasculature development	1/159	18/18248	0.145809	0.357452	ENSSSCG00000008841	PDGFRA	1
BP	GO:0072243	metanephric nephron epithelium development	1/159	18/18248	0.145809	0.357452	ENSSSCG00000040961	LIF	1
BP	GO:0099084	postsynaptic specialization organization	1/159	18/18248	0.145809	0.357452	ENSSSCG00000021206	IL1RAP	1
BP	GO:1900274	regulation of phospholipase C activity	1/159	18/18248	0.145809	0.357452	ENSSSCG00000008841	PDGFRA	1
BP	GO:1901020	negative regulation of calcium ion transmembrane transporter activity	1/159	18/18248	0.145809	0.357452	ENSSSCG00000039998	CLIC2	1
BP	GO:1903514	release of sequestered calcium ion into cytosol by endoplasmic reticulum	1/159	18/18248	0.145809	0.357452	ENSSSCG00000039998	CLIC2	1
BP	GO:0050792	regulation of viral process	3/159	152/18248	0.147183	0.360442	ENSSSCG00000011727/ENSSSCG00000032591/ENSSSCG00000015584	PTX3/ENSSSCG00000032591/PROX1	3
BP	GO:0009063	cellular amino acid catabolic process	2/159	78/18248	0.148027	0.360442	ENSSSCG00000037077/ENSSSCG00000010523	SHMT2/HOGA1	2
BP	GO:0048634	regulation of muscle organ development	2/159	78/18248	0.148027	0.360442	ENSSSCG00000027060/ENSSSCG00000000443	TBX2/GLI1	2
BP	GO:1900542	regulation of purine nucleotide metabolic process	2/159	78/18248	0.148027	0.360442	ENSSSCG00000037077/ENSSSCG00000024166	SHMT2/SLC2A6	2
BP	GO:0051235	maintenance of location	4/159	235/18248	0.149641	0.360442	ENSSSCG00000004193/ENSSSCG00000035355/ENSSSCG00000015136/ENSSSCG00000039998	ENPP1/F2R/UBASH3B/CLIC2	4
BP	GO:0010565	regulation of cellular ketone metabolic process	2/159	79/18248	0.151048	0.360442	ENSSSCG00000012871/ENSSSCG00000015584	FGF19/PROX1	2
BP	GO:1990266	neutrophil migration	2/159	79/18248	0.151048	0.360442	ENSSSCG00000036036/ENSSSCG00000016254	XG/ENSSSCG00000016254	2
BP	GO:0045137	development of primary sexual characteristics	3/159	154/18248	0.15128	0.360442	ENSSSCG00000011727/ENSSSCG00000008841/ENSSSCG00000035077	PTX3/PDGFRA/INHBA	3
BP	GO:1903522	regulation of blood circulation	3/159	154/18248	0.15128	0.360442	ENSSSCG00000035355/ENSSSCG00000038149/ENSSSCG00000037494	F2R/KCNE4/SPTBN4	3
BP	GO:0051090	regulation of DNA binding transcription factor activity	5/159	323/18248	0.152074	0.360442	ENSSSCG00000021206/ENSSSCG00000011791/ENSSSCG00000000443/ENSSSCG00000007463/ENSSSCG00000015584	IL1RAP/MAP3K13/GLI1/PTGIS/PROX1	5
BP	GO:0006470	protein dephosphorylation	4/159	237/18248	0.152882	0.360442	ENSSSCG00000015136/ENSSSCG00000040815/ENSSSCG00000007350/ENSSSCG00000010831	UBASH3B/DUSP5/PPP1R16B/DUSP10	4
BP	GO:1903037	regulation of leukocyte cell-cell adhesion	4/159	237/18248	0.152882	0.360442	ENSSSCG00000005385/ENSSSCG00000005992/ENSSSCG00000001131/ENSSSCG00000010831	NR4A3/SHAS2/BTN2A2/DUSP10	4
BP	GO:0002068	glandular epithelial cell development	1/159	19/18248	0.153259	0.360442	ENSSSCG00000040183	CDK6	1
BP	GO:0002693	positive regulation of cellular extravasation	1/159	19/18248	0.153259	0.360442	ENSSSCG00000036036	XG	1
BP	GO:0002726	positive regulation of T cell cytokine production	1/159	19/18248	0.153259	0.360442	ENSSSCG00000004334	MAP3K7	1
BP	GO:0003094	glomerular filtration	1/159	19/18248	0.153259	0.360442	ENSSSCG00000035355	F2R	1
BP	GO:0003148	outflow tract septum morphogenesis	1/159	19/18248	0.153259	0.360442	ENSSSCG00000027060	TBX2	1
BP	GO:0005979	regulation of glycogen biosynthetic process	1/159	19/18248	0.153259	0.360442	ENSSSCG00000004193	ENPP1	1
BP	GO:0010962	regulation of glucan biosynthetic process	1/159	19/18248	0.153259	0.360442	ENSSSCG00000004193	ENPP1	1
BP	GO:0021533	cell differentiation in hindbrain	1/159	19/18248	0.153259	0.360442	ENSSSCG00000015584	PROX1	1
BP	GO:0021801	cerebral cortex radial glia guided migration	1/159	19/18248	0.153259	0.360442	ENSSSCG00000032956	BMERB1	1
BP	GO:0022030	telencephalon glial cell migration	1/159	19/18248	0.153259	0.360442	ENSSSCG00000032956	BMERB1	1
BP	GO:0030318	melanocyte differentiation	1/159	19/18248	0.153259	0.360442	ENSSSCG00000004193	ENPP1	1
BP	GO:0031649	heat generation	1/159	19/18248	0.153259	0.360442	ENSSSCG00000008090	IL1A	1
BP	GO:0036303	lymph vessel morphogenesis	1/159	19/18248	0.153259	0.360442	ENSSSCG00000015584	PROX1	1
BP	GO:0043552	positive regulation of phosphatidylinositol 3-kinase activity	1/159	19/18248	0.153259	0.360442	ENSSSCG00000008841	PDGFRA	1
BP	GO:0045429	positive regulation of nitric oxide biosynthetic process	1/159	19/18248	0.153259	0.360442	ENSSSCG00000011727	PTX3	1
BP	GO:0046519	sphingoid metabolic process	1/159	19/18248	0.153259	0.360442	ENSSSCG00000009594	SPTLC1	1
BP	GO:0048745	smooth muscle tissue development	1/159	19/18248	0.153259	0.360442	ENSSSCG00000015584	PROX1	1
BP	GO:0051447	negative regulation of meiotic cell cycle	1/159	19/18248	0.153259	0.360442	ENSSSCG00000040961	LIF	1
BP	GO:0051654	establishment of mitochondrion localization	1/159	19/18248	0.153259	0.360442	ENSSSCG00000006023	SYBU	1
BP	GO:0060074	synapse maturation	1/159	19/18248	0.153259	0.360442	ENSSSCG00000006023	SYBU	1
BP	GO:0060117	auditory receptor cell development	1/159	19/18248	0.153259	0.360442	ENSSSCG00000005490	WHRN	1
BP	GO:0060307	regulation of ventricular cardiac muscle cell membrane repolarization	1/159	19/18248	0.153259	0.360442	ENSSSCG00000038149	KCNE4	1
BP	GO:0070129	regulation of mitochondrial translation	1/159	19/18248	0.153259	0.360442	ENSSSCG00000037077	SHMT2	1
BP	GO:0072202	cell differentiation involved in metanephros development	1/159	19/18248	0.153259	0.360442	ENSSSCG00000040961	LIF	1
BP	GO:0072273	metanephric nephron morphogenesis	1/159	19/18248	0.153259	0.360442	ENSSSCG00000040961	LIF	1
BP	GO:1900117	regulation of execution phase of apoptosis	1/159	19/18248	0.153259	0.360442	ENSSSCG00000007463	PTGIS	1
BP	GO:1901673	regulation of mitotic spindle assembly	1/159	19/18248	0.153259	0.360442	ENSSSCG00000029160	ENSSSCG00000029160	1
BP	GO:1905820	positive regulation of chromosome separation	1/159	19/18248	0.153259	0.360442	ENSSSCG00000037755	NSMCE2	1
BP	GO:0032868	response to insulin	3/159	155/18248	0.153343	0.360442	ENSSSCG00000004193/ENSSSCG00000003909/ENSSSCG00000020906	ENPP1/ENSSSCG00000003909/GHSR	3
BP	GO:0005976	polysaccharide metabolic process	2/159	80/18248	0.154081	0.360442	ENSSSCG00000004193/ENSSSCG00000005992	ENPP1/SHAS2	2
BP	GO:0008286	insulin receptor signaling pathway	2/159	80/18248	0.154081	0.360442	ENSSSCG00000004193/ENSSSCG00000003909	ENPP1/ENSSSCG00000003909	2
BP	GO:0045639	positive regulation of myeloid cell differentiation	2/159	80/18248	0.154081	0.360442	ENSSSCG00000040961/ENSSSCG00000035077	LIF/INHBA	2
BP	GO:1904064	positive regulation of cation transmembrane transport	2/159	80/18248	0.154081	0.360442	ENSSSCG00000035355/ENSSSCG00000012332	F2R/WNK3	2
BP	GO:1990748	cellular detoxification	2/159	80/18248	0.154081	0.360442	ENSSSCG00000028996/ENSSSCG00000039998	ALDH1A1/CLIC2	2
BP	GO:0006520	cellular amino acid metabolic process	4/159	238/18248	0.154512	0.360732	ENSSSCG00000037077/ENSSSCG00000014998/ENSSSCG00000033883/ENSSSCG00000010523	SHMT2/AASDHPPT/ENSSSCG00000033883/HOGA1	4
BP	GO:0019216	regulation of lipid metabolic process	4/159	238/18248	0.154512	0.360732	ENSSSCG00000012871/ENSSSCG00000008841/ENSSSCG00000003909/ENSSSCG00000015584	FGF19/PDGFRA/ENSSSCG00000003909/PROX1	4
BP	GO:0019935	cyclic-nucleotide-mediated signaling	3/159	156/18248	0.155414	0.362119	ENSSSCG00000016031/ENSSSCG00000027952/ENSSSCG00000009580	CALCRL/ADCY5/S1PR3	3
BP	GO:0061138	morphogenesis of a branching epithelium	3/159	156/18248	0.155414	0.362119	ENSSSCG00000027060/ENSSSCG00000015584/ENSSSCG00000004755	TBX2/PROX1/DLL4	3
BP	GO:0003279	cardiac septum development	2/159	81/18248	0.157126	0.364303	ENSSSCG00000027060/ENSSSCG00000015584	TBX2/PROX1	2
BP	GO:0006140	regulation of nucleotide metabolic process	2/159	81/18248	0.157126	0.364303	ENSSSCG00000037077/ENSSSCG00000024166	SHMT2/SLC2A6	2
BP	GO:0006986	response to unfolded protein	2/159	81/18248	0.157126	0.364303	ENSSSCG00000012007/ENSSSCG00000029160	HSPA13/ENSSSCG00000029160	2
BP	GO:0019751	polyol metabolic process	2/159	81/18248	0.157126	0.364303	ENSSSCG00000034167/ENSSSCG00000009594	SLC5A3/SPTLC1	2
BP	GO:0062014	negative regulation of small molecule metabolic process	2/159	81/18248	0.157126	0.364303	ENSSSCG00000012871/ENSSSCG00000015584	FGF19/PROX1	2
BP	GO:0031623	receptor internalization	2/159	82/18248	0.160183	0.365256	ENSSSCG00000009956/ENSSSCG00000016031	GRK3/CALCRL	2
BP	GO:0042472	inner ear morphogenesis	2/159	82/18248	0.160183	0.365256	ENSSSCG00000005490/ENSSSCG00000027060	WHRN/TBX2	2
BP	GO:0045621	positive regulation of lymphocyte differentiation	2/159	82/18248	0.160183	0.365256	ENSSSCG00000001131/ENSSSCG00000010831	BTN2A2/DUSP10	2
BP	GO:0001516	prostaglandin biosynthetic process	1/159	20/18248	0.160644	0.365256	ENSSSCG00000007463	PTGIS	1
BP	GO:0002082	regulation of oxidative phosphorylation	1/159	20/18248	0.160644	0.365256	ENSSSCG00000037077	SHMT2	1
BP	GO:0003272	endocardial cushion formation	1/159	20/18248	0.160644	0.365256	ENSSSCG00000027060	TBX2	1
BP	GO:0033137	negative regulation of peptidyl-serine phosphorylation	1/159	20/18248	0.160644	0.365256	ENSSSCG00000027030	BDKRB2	1
BP	GO:0034405	response to fluid shear stress	1/159	20/18248	0.160644	0.365256	ENSSSCG00000005992	SHAS2	1
BP	GO:0035456	response to interferon-beta	1/159	20/18248	0.160644	0.365256	ENSSSCG00000032591	ENSSSCG00000032591	1
BP	GO:0036474	cell death in response to hydrogen peroxide	1/159	20/18248	0.160644	0.365256	ENSSSCG00000021205	STK26	1
BP	GO:0046457	prostanoid biosynthetic process	1/159	20/18248	0.160644	0.365256	ENSSSCG00000007463	PTGIS	1
BP	GO:0050849	negative regulation of calcium-mediated signaling	1/159	20/18248	0.160644	0.365256	ENSSSCG00000039998	CLIC2	1
BP	GO:0051043	regulation of membrane protein ectodomain proteolysis	1/159	20/18248	0.160644	0.365256	ENSSSCG00000033000	TIMP4	1
BP	GO:0061437	renal system vasculature development	1/159	20/18248	0.160644	0.365256	ENSSSCG00000008841	PDGFRA	1
BP	GO:0061440	kidney vasculature development	1/159	20/18248	0.160644	0.365256	ENSSSCG00000008841	PDGFRA	1
BP	GO:0070296	sarcoplasmic reticulum calcium ion transport	1/159	20/18248	0.160644	0.365256	ENSSSCG00000039998	CLIC2	1
BP	GO:0070873	regulation of glycogen metabolic process	1/159	20/18248	0.160644	0.365256	ENSSSCG00000004193	ENPP1	1
BP	GO:0099623	regulation of cardiac muscle cell membrane repolarization	1/159	20/18248	0.160644	0.365256	ENSSSCG00000038149	KCNE4	1
BP	GO:1903170	negative regulation of calcium ion transmembrane transport	1/159	20/18248	0.160644	0.365256	ENSSSCG00000039998	CLIC2	1
BP	GO:1904407	positive regulation of nitric oxide metabolic process	1/159	20/18248	0.160644	0.365256	ENSSSCG00000011727	PTX3	1
BP	GO:0006338	chromatin remodeling	3/159	159/18248	0.16168	0.3669	ENSSSCG00000035824/ENSSSCG00000011425/ENSSSCG00000011048	PBRM1/RAD54L2/SUV39H2	3
BP	GO:1901617	organic hydroxy compound biosynthetic process	3/159	159/18248	0.16168	0.3669	ENSSSCG00000009594/ENSSSCG00000012871/ENSSSCG00000015584	SPTLC1/FGF19/PROX1	3
BP	GO:0006090	pyruvate metabolic process	2/159	83/18248	0.16325	0.369751	ENSSSCG00000010523/ENSSSCG00000024166	HOGA1/SLC2A6	2
BP	GO:0048675	axon extension	2/159	83/18248	0.16325	0.369751	ENSSSCG00000011791/ENSSSCG00000015398	MAP3K13/SEMA3A	2
BP	GO:1901605	alpha-amino acid metabolic process	3/159	160/18248	0.163785	0.37056	ENSSSCG00000037077/ENSSSCG00000014998/ENSSSCG00000010523	SHMT2/AASDHPPT/HOGA1	3
BP	GO:0001101	response to acid chemical	3/159	161/18248	0.165899	0.37056	ENSSSCG00000032722/ENSSSCG00000027060/ENSSSCG00000008841	GLRB/TBX2/PDGFRA	3
BP	GO:0043903	regulation of symbiosis, encompassing mutualism through parasitism	3/159	161/18248	0.165899	0.37056	ENSSSCG00000011727/ENSSSCG00000032591/ENSSSCG00000015584	PTX3/ENSSSCG00000032591/PROX1	3
BP	GO:0043406	positive regulation of MAP kinase activity	2/159	84/18248	0.166328	0.37056	ENSSSCG00000004334/ENSSSCG00000011791	MAP3K7/MAP3K13	2
BP	GO:0098754	detoxification	2/159	84/18248	0.166328	0.37056	ENSSSCG00000028996/ENSSSCG00000039998	ALDH1A1/CLIC2	2
BP	GO:0003309	type B pancreatic cell differentiation	1/159	21/18248	0.167966	0.37056	ENSSSCG00000040183	CDK6	1
BP	GO:0006833	water transport	1/159	21/18248	0.167966	0.37056	ENSSSCG00000005992	SHAS2	1
BP	GO:0010559	regulation of glycoprotein biosynthetic process	1/159	21/18248	0.167966	0.37056	ENSSSCG00000009403	ITM2B	1
BP	GO:0010800	positive regulation of peptidyl-threonine phosphorylation	1/159	21/18248	0.167966	0.37056	ENSSSCG00000012332	WNK3	1
BP	GO:0032094	response to food	1/159	21/18248	0.167966	0.37056	ENSSSCG00000020906	GHSR	1
BP	GO:0032633	interleukin-4 production	1/159	21/18248	0.167966	0.37056	ENSSSCG00000021206	IL1RAP	1
BP	GO:0032673	regulation of interleukin-4 production	1/159	21/18248	0.167966	0.37056	ENSSSCG00000021206	IL1RAP	1
BP	GO:0033141	positive regulation of peptidyl-serine phosphorylation of STAT protein	1/159	21/18248	0.167966	0.37056	ENSSSCG00000040961	LIF	1
BP	GO:0035588	G-protein coupled purinergic receptor signaling pathway	1/159	21/18248	0.167966	0.37056	ENSSSCG00000027952	ADCY5	1
BP	GO:0035767	endothelial cell chemotaxis	1/159	21/18248	0.167966	0.37056	ENSSSCG00000004013	SMOC2	1
BP	GO:0044331	cell-cell adhesion mediated by cadherin	1/159	21/18248	0.167966	0.37056	ENSSSCG00000011467	DENND6A	1
BP	GO:0045773	positive regulation of axon extension	1/159	21/18248	0.167966	0.37056	ENSSSCG00000011791	MAP3K13	1
BP	GO:0045992	negative regulation of embryonic development	1/159	21/18248	0.167966	0.37056	ENSSSCG00000027060	TBX2	1
BP	GO:0046329	negative regulation of JNK cascade	1/159	21/18248	0.167966	0.37056	ENSSSCG00000010831	DUSP10	1
BP	GO:0046627	negative regulation of insulin receptor signaling pathway	1/159	21/18248	0.167966	0.37056	ENSSSCG00000004193	ENPP1	1
BP	GO:0050974	detection of mechanical stimulus involved in sensory perception	1/159	21/18248	0.167966	0.37056	ENSSSCG00000005490	WHRN	1
BP	GO:0072207	metanephric epithelium development	1/159	21/18248	0.167966	0.37056	ENSSSCG00000040961	LIF	1
BP	GO:0090330	regulation of platelet aggregation	1/159	21/18248	0.167966	0.37056	ENSSSCG00000015136	UBASH3B	1
BP	GO:0097205	renal filtration	1/159	21/18248	0.167966	0.37056	ENSSSCG00000035355	F2R	1
BP	GO:1900077	negative regulation of cellular response to insulin stimulus	1/159	21/18248	0.167966	0.37056	ENSSSCG00000004193	ENPP1	1
BP	GO:1900746	regulation of vascular endothelial growth factor signaling pathway	1/159	21/18248	0.167966	0.37056	ENSSSCG00000004013	SMOC2	1
BP	GO:1901381	positive regulation of potassium ion transmembrane transport	1/159	21/18248	0.167966	0.37056	ENSSSCG00000012332	WNK3	1
BP	GO:0002573	myeloid leukocyte differentiation	3/159	162/18248	0.168021	0.37056	ENSSSCG00000040183/ENSSSCG00000015136/ENSSSCG00000040961	CDK6/UBASH3B/LIF	3
BP	GO:1901699	cellular response to nitrogen compound	6/159	426/18248	0.168582	0.371449	ENSSSCG00000025924/ENSSSCG00000004193/ENSSSCG00000005385/ENSSSCG00000008841/ENSSSCG00000003909/ENSSSCG00000020906	IGFBP5/ENPP1/NR4A3/PDGFRA/ENSSSCG00000003909/GHSR	6
BP	GO:0034341	response to interferon-gamma	2/159	85/18248	0.169417	0.372241	ENSSSCG00000032591/ENSSSCG00000016254	ENSSSCG00000032591/ENSSSCG00000016254	2
BP	GO:0051592	response to calcium ion	2/159	85/18248	0.169417	0.372241	ENSSSCG00000005383/ENSSSCG00000013023	ALG2/RASGRP2	2
BP	GO:0071453	cellular response to oxygen levels	2/159	85/18248	0.169417	0.372241	ENSSSCG00000011048/ENSSSCG00000007463	SUV39H2/PTGIS	2
BP	GO:0002521	leukocyte differentiation	6/159	427/18248	0.169839	0.372822	ENSSSCG00000040183/ENSSSCG00000015136/ENSSSCG00000040961/ENSSSCG00000001131/ENSSSCG00000004755/ENSSSCG00000010831	CDK6/UBASH3B/LIF/BTN2A2/DLL4/DUSP10	6
BP	GO:0031667	response to nutrient levels	4/159	248/18248	0.171167	0.375385	ENSSSCG00000009216/ENSSSCG00000004193/ENSSSCG00000021205/ENSSSCG00000020906	SPP1/ENPP1/STK26/GHSR	4
BP	GO:0051345	positive regulation of hydrolase activity	6/159	430/18248	0.173636	0.376212	ENSSSCG00000035741/ENSSSCG00000035355/ENSSSCG00000008841/ENSSSCG00000016254/ENSSSCG00000034858/ENSSSCG00000013023	TOR1AIP2/F2R/PDGFRA/ENSSSCG00000016254/RAP1GAP2/RASGRP2	6
BP	GO:0050920	regulation of chemotaxis	3/159	165/18248	0.174434	0.376212	ENSSSCG00000008841/ENSSSCG00000015398/ENSSSCG00000004013	PDGFRA/SEMA3A/SMOC2	3
BP	GO:0006732	coenzyme metabolic process	4/159	250/18248	0.174571	0.376212	ENSSSCG00000037077/ENSSSCG00000014998/ENSSSCG00000016888/ENSSSCG00000024166	SHMT2/AASDHPPT/MOCS2/SLC2A6	4
BP	GO:0042692	muscle cell differentiation	4/159	250/18248	0.174571	0.376212	ENSSSCG00000025924/ENSSSCG00000027060/ENSSSCG00000008841/ENSSSCG00000015584	IGFBP5/TBX2/PDGFRA/PROX1	4
BP	GO:0006171	cAMP biosynthetic process	1/159	22/18248	0.175224	0.376212	ENSSSCG00000027952	ADCY5	1
BP	GO:0007214	gamma-aminobutyric acid signaling pathway	1/159	22/18248	0.175224	0.376212	ENSSSCG00000027558	GABBR2	1
BP	GO:0010575	positive regulation of vascular endothelial growth factor production	1/159	22/18248	0.175224	0.376212	ENSSSCG00000008090	IL1A	1
BP	GO:0030212	hyaluronan metabolic process	1/159	22/18248	0.175224	0.376212	ENSSSCG00000005992	SHAS2	1
BP	GO:0030224	monocyte differentiation	1/159	22/18248	0.175224	0.376212	ENSSSCG00000040183	CDK6	1
BP	GO:0031069	hair follicle morphogenesis	1/159	22/18248	0.175224	0.376212	ENSSSCG00000025924	IGFBP5	1
BP	GO:0032964	collagen biosynthetic process	1/159	22/18248	0.175224	0.376212	ENSSSCG00000035355	F2R	1
BP	GO:0033198	response to ATP	1/159	22/18248	0.175224	0.376212	ENSSSCG00000004193	ENPP1	1
BP	GO:0033865	nucleoside bisphosphate metabolic process	1/159	22/18248	0.175224	0.376212	ENSSSCG00000004193	ENPP1	1
BP	GO:0033875	ribonucleoside bisphosphate metabolic process	1/159	22/18248	0.175224	0.376212	ENSSSCG00000004193	ENPP1	1
BP	GO:0034032	purine nucleoside bisphosphate metabolic process	1/159	22/18248	0.175224	0.376212	ENSSSCG00000004193	ENPP1	1
BP	GO:0044273	sulfur compound catabolic process	1/159	22/18248	0.175224	0.376212	ENSSSCG00000038521	CHAC1	1
BP	GO:0060706	cell differentiation involved in embryonic placenta development	1/159	22/18248	0.175224	0.376212	ENSSSCG00000040961	LIF	1
BP	GO:0061311	cell surface receptor signaling pathway involved in heart development	1/159	22/18248	0.175224	0.376212	ENSSSCG00000004755	DLL4	1
BP	GO:0061384	heart trabecula morphogenesis	1/159	22/18248	0.175224	0.376212	ENSSSCG00000004755	DLL4	1
BP	GO:0070306	lens fiber cell differentiation	1/159	22/18248	0.175224	0.376212	ENSSSCG00000015584	PROX1	1
BP	GO:0071354	cellular response to interleukin-6	1/159	22/18248	0.175224	0.376212	ENSSSCG00000007463	PTGIS	1
BP	GO:0099625	ventricular cardiac muscle cell membrane repolarization	1/159	22/18248	0.175224	0.376212	ENSSSCG00000038149	KCNE4	1
BP	GO:1903131	mononuclear cell differentiation	1/159	22/18248	0.175224	0.376212	ENSSSCG00000040183	CDK6	1
BP	GO:0010038	response to metal ion	3/159	166/18248	0.176588	0.378793	ENSSSCG00000005383/ENSSSCG00000008090/ENSSSCG00000013023	ALG2/IL1A/RASGRP2	3
BP	GO:0007264	small GTPase mediated signal transduction	5/159	341/18248	0.177531	0.380471	ENSSSCG00000035355/ENSSSCG00000043781/ENSSSCG00000034858/ENSSSCG00000029541/ENSSSCG00000013023	F2R/RHOB/RAP1GAP2/PSD2/RASGRP2	5
BP	GO:1905330	regulation of morphogenesis of an epithelium	2/159	88/18248	0.178738	0.382235	ENSSSCG00000040961/ENSSSCG00000027060	LIF/TBX2	2
BP	GO:0060070	canonical Wnt signaling pathway	4/159	253/18248	0.179722	0.382235	ENSSSCG00000015036/ENSSSCG00000000443/ENSSSCG00000049415/ENSSSCG00000016018	ENSSSCG00000015036/GLI1/ENSSSCG00000049415/FRZB	4
BP	GO:0060560	developmental growth involved in morphogenesis	3/159	168/18248	0.180916	0.382235	ENSSSCG00000027060/ENSSSCG00000011791/ENSSSCG00000015398	TBX2/MAP3K13/SEMA3A	3
BP	GO:0042493	response to drug	6/159	436/18248	0.181335	0.382235	ENSSSCG00000004193/ENSSSCG00000001752/ENSSSCG00000043781/ENSSSCG00000021205/ENSSSCG00000035077/ENSSSCG00000027952	ENPP1/CHRNA3/RHOB/STK26/INHBA/ADCY5	6
BP	GO:0019079	viral genome replication	2/159	89/18248	0.181863	0.382235	ENSSSCG00000032591/ENSSSCG00000015584	ENSSSCG00000032591/PROX1	2
BP	GO:0033138	positive regulation of peptidyl-serine phosphorylation	2/159	89/18248	0.181863	0.382235	ENSSSCG00000040961/ENSSSCG00000040725	LIF/IL11	2
BP	GO:0034767	positive regulation of ion transmembrane transport	2/159	89/18248	0.181863	0.382235	ENSSSCG00000035355/ENSSSCG00000012332	F2R/WNK3	2
BP	GO:0035967	cellular response to topologically incorrect protein	2/159	89/18248	0.181863	0.382235	ENSSSCG00000012007/ENSSSCG00000029160	HSPA13/ENSSSCG00000029160	2
BP	GO:0001945	lymph vessel development	1/159	23/18248	0.182419	0.382235	ENSSSCG00000015584	PROX1	1
BP	GO:0003338	metanephros morphogenesis	1/159	23/18248	0.182419	0.382235	ENSSSCG00000040961	LIF	1
BP	GO:0007026	negative regulation of microtubule depolymerization	1/159	23/18248	0.182419	0.382235	ENSSSCG00000032956	BMERB1	1
BP	GO:0014014	negative regulation of gliogenesis	1/159	23/18248	0.182419	0.382235	ENSSSCG00000032956	BMERB1	1
BP	GO:0015701	bicarbonate transport	1/159	23/18248	0.182419	0.382235	ENSSSCG00000023186	CA4	1
BP	GO:0021871	forebrain regionalization	1/159	23/18248	0.182419	0.382235	ENSSSCG00000039283	SIX3	1
BP	GO:0032781	positive regulation of ATPase activity	1/159	23/18248	0.182419	0.382235	ENSSSCG00000035741	TOR1AIP2	1
BP	GO:0033273	response to vitamin	1/159	23/18248	0.182419	0.382235	ENSSSCG00000009216	SPP1	1
BP	GO:0043268	positive regulation of potassium ion transport	1/159	23/18248	0.182419	0.382235	ENSSSCG00000012332	WNK3	1
BP	GO:0045730	respiratory burst	1/159	23/18248	0.182419	0.382235	ENSSSCG00000010831	DUSP10	1
BP	GO:0046599	regulation of centriole replication	1/159	23/18248	0.182419	0.382235	ENSSSCG00000028821	SASS6	1
BP	GO:0048843	negative regulation of axon extension involved in axon guidance	1/159	23/18248	0.182419	0.382235	ENSSSCG00000015398	SEMA3A	1
BP	GO:0090218	positive regulation of lipid kinase activity	1/159	23/18248	0.182419	0.382235	ENSSSCG00000008841	PDGFRA	1
BP	GO:0090279	regulation of calcium ion import	1/159	23/18248	0.182419	0.382235	ENSSSCG00000012332	WNK3	1
BP	GO:1902253	regulation of intrinsic apoptotic signaling pathway by p53 class mediator	1/159	23/18248	0.182419	0.382235	ENSSSCG00000027030	BDKRB2	1
BP	GO:1902547	regulation of cellular response to vascular endothelial growth factor stimulus	1/159	23/18248	0.182419	0.382235	ENSSSCG00000004013	SMOC2	1
BP	GO:1902624	positive regulation of neutrophil migration	1/159	23/18248	0.182419	0.382235	ENSSSCG00000036036	XG	1
BP	GO:0002791	regulation of peptide secretion	3/159	169/18248	0.183091	0.383301	ENSSSCG00000035355/ENSSSCG00000008090/ENSSSCG00000027952	F2R/IL1A/ADCY5	3
BP	GO:0072676	lymphocyte migration	2/159	90/18248	0.184996	0.386493	ENSSSCG00000036036/ENSSSCG00000016254	XG/ENSSSCG00000016254	2
BP	GO:0007160	cell-matrix adhesion	3/159	170/18248	0.185273	0.386493	ENSSSCG00000040183/ENSSSCG00000009526/ENSSSCG00000016381	CDK6/ITGBL1/SNED1	3
BP	GO:0043583	ear development	3/159	170/18248	0.185273	0.386493	ENSSSCG00000005490/ENSSSCG00000027060/ENSSSCG00000015584	WHRN/TBX2/PROX1	3
BP	GO:0098742	cell-cell adhesion via plasma-membrane adhesion molecules	3/159	170/18248	0.185273	0.386493	ENSSSCG00000021206/ENSSSCG00000012644/ENSSSCG00000012724	IL1RAP/TENM1/SLITRK2	3
BP	GO:0006821	chloride transport	2/159	91/18248	0.188137	0.386838	ENSSSCG00000032722/ENSSSCG00000039998	GLRB/CLIC2	2
BP	GO:0006884	cell volume homeostasis	1/159	24/18248	0.189552	0.386838	ENSSSCG00000012332	WNK3	1
BP	GO:0007064	mitotic sister chromatid cohesion	1/159	24/18248	0.189552	0.386838	ENSSSCG00000037755	NSMCE2	1
BP	GO:0007288	sperm axoneme assembly	1/159	24/18248	0.189552	0.386838	ENSSSCG00000016831	SPEF2	1
BP	GO:0019369	arachidonic acid metabolic process	1/159	24/18248	0.189552	0.386838	ENSSSCG00000003006	CYP2B6B	1
BP	GO:0031952	regulation of protein autophosphorylation	1/159	24/18248	0.189552	0.386838	ENSSSCG00000004193	ENPP1	1
BP	GO:0032885	regulation of polysaccharide biosynthetic process	1/159	24/18248	0.189552	0.386838	ENSSSCG00000004193	ENPP1	1
BP	GO:0033139	regulation of peptidyl-serine phosphorylation of STAT protein	1/159	24/18248	0.189552	0.386838	ENSSSCG00000040961	LIF	1
BP	GO:0034311	diol metabolic process	1/159	24/18248	0.189552	0.386838	ENSSSCG00000009594	SPTLC1	1
BP	GO:0035025	positive regulation of Rho protein signal transduction	1/159	24/18248	0.189552	0.386838	ENSSSCG00000035355	F2R	1
BP	GO:0035883	enteroendocrine cell differentiation	1/159	24/18248	0.189552	0.386838	ENSSSCG00000040183	CDK6	1
BP	GO:0040036	regulation of fibroblast growth factor receptor signaling pathway	1/159	24/18248	0.189552	0.386838	ENSSSCG00000004013	SMOC2	1
BP	GO:0043537	negative regulation of blood vessel endothelial cell migration	1/159	24/18248	0.189552	0.386838	ENSSSCG00000004755	DLL4	1
BP	GO:0044793	negative regulation by host of viral process	1/159	24/18248	0.189552	0.386838	ENSSSCG00000011727	PTX3	1
BP	GO:0045687	positive regulation of glial cell differentiation	1/159	24/18248	0.189552	0.386838	ENSSSCG00000040961	LIF	1
BP	GO:0045933	positive regulation of muscle contraction	1/159	24/18248	0.189552	0.386838	ENSSSCG00000035355	F2R	1
BP	GO:0046835	carbohydrate phosphorylation	1/159	24/18248	0.189552	0.386838	ENSSSCG00000037468	GNE	1
BP	GO:0060306	regulation of membrane repolarization	1/159	24/18248	0.189552	0.386838	ENSSSCG00000038149	KCNE4	1
BP	GO:0060317	cardiac epithelial to mesenchymal transition	1/159	24/18248	0.189552	0.386838	ENSSSCG00000005992	SHAS2	1
BP	GO:0060325	face morphogenesis	1/159	24/18248	0.189552	0.386838	ENSSSCG00000008841	PDGFRA	1
BP	GO:0070741	response to interleukin-6	1/159	24/18248	0.189552	0.386838	ENSSSCG00000007463	PTGIS	1
BP	GO:1901797	negative regulation of signal transduction by p53 class mediator	1/159	24/18248	0.189552	0.386838	ENSSSCG00000027030	BDKRB2	1
BP	GO:1902230	negative regulation of intrinsic apoptotic signaling pathway in response to DNA damage	1/159	24/18248	0.189552	0.386838	ENSSSCG00000014898	DDIAS	1
BP	GO:1902668	negative regulation of axon guidance	1/159	24/18248	0.189552	0.386838	ENSSSCG00000015398	SEMA3A	1
BP	GO:1903671	negative regulation of sprouting angiogenesis	1/159	24/18248	0.189552	0.386838	ENSSSCG00000004755	DLL4	1
BP	GO:0008584	male gonad development	2/159	92/18248	0.191285	0.389024	ENSSSCG00000008841/ENSSSCG00000035077	PDGFRA/INHBA	2
BP	GO:0010811	positive regulation of cell-substrate adhesion	2/159	92/18248	0.191285	0.389024	ENSSSCG00000040183/ENSSSCG00000011959	CDK6/ABI3BP	2
BP	GO:0030879	mammary gland development	2/159	92/18248	0.191285	0.389024	ENSSSCG00000025924/ENSSSCG00000027060	IGFBP5/TBX2	2
BP	GO:0042476	odontogenesis	2/159	92/18248	0.191285	0.389024	ENSSSCG00000008841/ENSSSCG00000035077	PDGFRA/INHBA	2
BP	GO:0035690	cellular response to drug	3/159	173/18248	0.191861	0.389335	ENSSSCG00000043781/ENSSSCG00000021205/ENSSSCG00000027952	RHOB/STK26/ADCY5	3
BP	GO:0071902	positive regulation of protein serine/threonine kinase activity	3/159	173/18248	0.191861	0.389335	ENSSSCG00000004334/ENSSSCG00000011791/ENSSSCG00000015584	MAP3K7/MAP3K13/PROX1	3
BP	GO:0001655	urogenital system development	4/159	260/18248	0.191935	0.389335	ENSSSCG00000040961/ENSSSCG00000008841/ENSSSCG00000015584/ENSSSCG00000016244	LIF/PDGFRA/PROX1/COL4A4	4
BP	GO:0001894	tissue homeostasis	3/159	174/18248	0.19407	0.392412	ENSSSCG00000035355/ENSSSCG00000015136/ENSSSCG00000005490	F2R/UBASH3B/WHRN	3
BP	GO:0046546	development of primary male sexual characteristics	2/159	93/18248	0.194441	0.392412	ENSSSCG00000008841/ENSSSCG00000035077	PDGFRA/INHBA	2
BP	GO:0048593	camera-type eye morphogenesis	2/159	93/18248	0.194441	0.392412	ENSSSCG00000027060/ENSSSCG00000015584	TBX2/PROX1	2
BP	GO:0010948	negative regulation of cell cycle process	3/159	175/18248	0.196285	0.392412	ENSSSCG00000040961/ENSSSCG00000035077/ENSSSCG00000001131	LIF/INHBA/BTN2A2	3
BP	GO:0070507	regulation of microtubule cytoskeleton organization	3/159	175/18248	0.196285	0.392412	ENSSSCG00000032956/ENSSSCG00000029160/ENSSSCG00000028821	BMERB1/ENSSSCG00000029160/SASS6	3
BP	GO:0001990	regulation of systemic arterial blood pressure by hormone	1/159	25/18248	0.196623	0.392412	ENSSSCG00000035355	F2R	1
BP	GO:0010390	histone monoubiquitination	1/159	25/18248	0.196623	0.392412	ENSSSCG00000013517	UHRF1	1
BP	GO:0010574	regulation of vascular endothelial growth factor production	1/159	25/18248	0.196623	0.392412	ENSSSCG00000008090	IL1A	1
BP	GO:0021680	cerebellar Purkinje cell layer development	1/159	25/18248	0.196623	0.392412	ENSSSCG00000005490	WHRN	1
BP	GO:0032881	regulation of polysaccharide metabolic process	1/159	25/18248	0.196623	0.392412	ENSSSCG00000004193	ENPP1	1
BP	GO:0034110	regulation of homotypic cell-cell adhesion	1/159	25/18248	0.196623	0.392412	ENSSSCG00000015136	UBASH3B	1
BP	GO:0035066	positive regulation of histone acetylation	1/159	25/18248	0.196623	0.392412	ENSSSCG00000040961	LIF	1
BP	GO:0035308	negative regulation of protein dephosphorylation	1/159	25/18248	0.196623	0.392412	ENSSSCG00000007350	PPP1R16B	1
BP	GO:0048333	mesodermal cell differentiation	1/159	25/18248	0.196623	0.392412	ENSSSCG00000035077	INHBA	1
BP	GO:0048730	epidermis morphogenesis	1/159	25/18248	0.196623	0.392412	ENSSSCG00000025924	IGFBP5	1
BP	GO:0050931	pigment cell differentiation	1/159	25/18248	0.196623	0.392412	ENSSSCG00000004193	ENPP1	1
BP	GO:0051482	positive regulation of cytosolic calcium ion concentration involved in phospholipase C-activating G-protein coupled signaling pathway	1/159	25/18248	0.196623	0.392412	ENSSSCG00000035355	F2R	1
BP	GO:0090169	regulation of spindle assembly	1/159	25/18248	0.196623	0.392412	ENSSSCG00000029160	ENSSSCG00000029160	1
BP	GO:1901031	regulation of response to reactive oxygen species	1/159	25/18248	0.196623	0.392412	ENSSSCG00000021205	STK26	1
BP	GO:0051098	regulation of binding	4/159	263/18248	0.197249	0.393032	ENSSSCG00000022952/ENSSSCG00000015136/ENSSSCG00000040961/ENSSSCG00000039998	NMD3/UBASH3B/LIF/CLIC2	4
BP	GO:0007368	determination of left/right symmetry	2/159	94/18248	0.197603	0.393032	ENSSSCG00000027060/ENSSSCG00000032574	TBX2/RTTN	2
BP	GO:0048565	digestive tract development	2/159	94/18248	0.197603	0.393032	ENSSSCG00000027060/ENSSSCG00000008841	TBX2/PDGFRA	2
BP	GO:1900180	regulation of protein localization to nucleus	2/159	94/18248	0.197603	0.393032	ENSSSCG00000022952/ENSSSCG00000040961	NMD3/LIF	2
BP	GO:0051640	organelle localization	6/159	450/18248	0.199816	0.397098	ENSSSCG00000022952/ENSSSCG00000015401/ENSSSCG00000012104/ENSSSCG00000006023/ENSSSCG00000016002/ENSSSCG00000012276	NMD3/PCLO/SHROOM2/SYBU/CCDC141/SYN1	6
BP	GO:0051056	regulation of small GTPase mediated signal transduction	3/159	177/18248	0.200735	0.397956	ENSSSCG00000035355/ENSSSCG00000034858/ENSSSCG00000029541	F2R/RAP1GAP2/PSD2	3
BP	GO:0002698	negative regulation of immune effector process	2/159	95/18248	0.200771	0.397956	ENSSSCG00000031615/ENSSSCG00000010831	SERPINB9/DUSP10	2
BP	GO:0097190	apoptotic signaling pathway	6/159	451/18248	0.201162	0.397956	ENSSSCG00000038521/ENSSSCG00000014898/ENSSSCG00000027030/ENSSSCG00000008090/ENSSSCG00000035077/ENSSSCG00000007463	CHAC1/DDIAS/BDKRB2/IL1A/INHBA/PTGIS	6
BP	GO:0001941	postsynaptic membrane organization	1/159	26/18248	0.203633	0.397956	ENSSSCG00000032722	GLRB	1
BP	GO:0003203	endocardial cushion morphogenesis	1/159	26/18248	0.203633	0.397956	ENSSSCG00000027060	TBX2	1
BP	GO:0006301	postreplication repair	1/159	26/18248	0.203633	0.397956	ENSSSCG00000032903	FAAP20	1
BP	GO:0009112	nucleobase metabolic process	1/159	26/18248	0.203633	0.397956	ENSSSCG00000037077	SHMT2	1
BP	GO:0009225	nucleotide-sugar metabolic process	1/159	26/18248	0.203633	0.397956	ENSSSCG00000037468	GNE	1
BP	GO:0021772	olfactory bulb development	1/159	26/18248	0.203633	0.397956	ENSSSCG00000015398	SEMA3A	1
BP	GO:0042501	serine phosphorylation of STAT protein	1/159	26/18248	0.203633	0.397956	ENSSSCG00000040961	LIF	1
BP	GO:0042634	regulation of hair cycle	1/159	26/18248	0.203633	0.397956	ENSSSCG00000035077	INHBA	1
BP	GO:0043457	regulation of cellular respiration	1/159	26/18248	0.203633	0.397956	ENSSSCG00000037077	SHMT2	1
BP	GO:0045648	positive regulation of erythrocyte differentiation	1/159	26/18248	0.203633	0.397956	ENSSSCG00000035077	INHBA	1
BP	GO:0045879	negative regulation of smoothened signaling pathway	1/159	26/18248	0.203633	0.397956	ENSSSCG00000000443	GLI1	1
BP	GO:0046326	positive regulation of glucose import	1/159	26/18248	0.203633	0.397956	ENSSSCG00000012871	FGF19	1
BP	GO:0050482	arachidonic acid secretion	1/159	26/18248	0.203633	0.397956	ENSSSCG00000027030	BDKRB2	1
BP	GO:0060441	epithelial tube branching involved in lung morphogenesis	1/159	26/18248	0.203633	0.397956	ENSSSCG00000027060	TBX2	1
BP	GO:0086005	ventricular cardiac muscle cell action potential	1/159	26/18248	0.203633	0.397956	ENSSSCG00000038149	KCNE4	1
BP	GO:0099622	cardiac muscle cell membrane repolarization	1/159	26/18248	0.203633	0.397956	ENSSSCG00000038149	KCNE4	1
BP	GO:1903963	arachidonate transport	1/159	26/18248	0.203633	0.397956	ENSSSCG00000027030	BDKRB2	1
BP	GO:0003231	cardiac ventricle development	2/159	96/18248	0.203946	0.398236	ENSSSCG00000015584/ENSSSCG00000004755	PROX1/DLL4	2
BP	GO:0006979	response to oxidative stress	4/159	267/18248	0.204404	0.398619	ENSSSCG00000036438/ENSSSCG00000043781/ENSSSCG00000008841/ENSSSCG00000021205	GPX3/RHOB/PDGFRA/STK26	4
BP	GO:0002683	negative regulation of immune system process	5/159	359/18248	0.204481	0.398619	ENSSSCG00000040183/ENSSSCG00000015136/ENSSSCG00000031615/ENSSSCG00000001131/ENSSSCG00000010831	CDK6/UBASH3B/SERPINB9/BTN2A2/DUSP10	5
BP	GO:0006814	sodium ion transport	3/159	179/18248	0.205209	0.398715	ENSSSCG00000012332/ENSSSCG00000038584/ENSSSCG00000037494	WNK3/FGF12/SPTBN4	3
BP	GO:0008154	actin polymerization or depolymerization	3/159	179/18248	0.205209	0.398715	ENSSSCG00000005440/ENSSSCG00000037494/ENSSSCG00000020906	ENSSSCG00000005440/SPTBN4/GHSR	3
BP	GO:0050768	negative regulation of neurogenesis	3/159	179/18248	0.205209	0.398715	ENSSSCG00000032956/ENSSSCG00000035798/ENSSSCG00000015398	BMERB1/PRTG/SEMA3A	3
BP	GO:0051146	striated muscle cell differentiation	3/159	179/18248	0.205209	0.398715	ENSSSCG00000025924/ENSSSCG00000008841/ENSSSCG00000015584	IGFBP5/PDGFRA/PROX1	3
BP	GO:0009991	response to extracellular stimulus	4/159	269/18248	0.20801	0.400872	ENSSSCG00000009216/ENSSSCG00000004193/ENSSSCG00000021205/ENSSSCG00000020906	SPP1/ENPP1/STK26/GHSR	4
BP	GO:0072593	reactive oxygen species metabolic process	3/159	181/18248	0.209705	0.400872	ENSSSCG00000011727/ENSSSCG00000034167/ENSSSCG00000007463	PTX3/SLC5A3/PTGIS	3
BP	GO:0007159	leukocyte cell-cell adhesion	4/159	270/18248	0.20982	0.400872	ENSSSCG00000005385/ENSSSCG00000005992/ENSSSCG00000001131/ENSSSCG00000010831	NR4A3/SHAS2/BTN2A2/DUSP10	4
BP	GO:0007612	learning	2/159	98/18248	0.210311	0.400872	ENSSSCG00000034364/ENSSSCG00000007603	SPECC1/NPTX2	2
BP	GO:0030218	erythrocyte differentiation	2/159	98/18248	0.210311	0.400872	ENSSSCG00000040183/ENSSSCG00000035077	CDK6/INHBA	2
BP	GO:0051261	protein depolymerization	2/159	98/18248	0.210311	0.400872	ENSSSCG00000032956/ENSSSCG00000037494	BMERB1/SPTBN4	2
BP	GO:0055002	striated muscle cell development	2/159	98/18248	0.210311	0.400872	ENSSSCG00000008841/ENSSSCG00000015584	PDGFRA/PROX1	2
BP	GO:0055123	digestive system development	2/159	98/18248	0.210311	0.400872	ENSSSCG00000027060/ENSSSCG00000008841	TBX2/PDGFRA	2
BP	GO:0002448	mast cell mediated immunity	1/159	27/18248	0.210582	0.400872	ENSSSCG00000031615	SERPINB9	1
BP	GO:0006953	acute-phase response	1/159	27/18248	0.210582	0.400872	ENSSSCG00000008090	IL1A	1
BP	GO:0008045	motor neuron axon guidance	1/159	27/18248	0.210582	0.400872	ENSSSCG00000015398	SEMA3A	1
BP	GO:0010518	positive regulation of phospholipase activity	1/159	27/18248	0.210582	0.400872	ENSSSCG00000008841	PDGFRA	1
BP	GO:0021952	central nervous system projection neuron axonogenesis	1/159	27/18248	0.210582	0.400872	ENSSSCG00000037494	SPTBN4	1
BP	GO:0021988	olfactory lobe development	1/159	27/18248	0.210582	0.400872	ENSSSCG00000015398	SEMA3A	1
BP	GO:0031114	regulation of microtubule depolymerization	1/159	27/18248	0.210582	0.400872	ENSSSCG00000032956	BMERB1	1
BP	GO:0036297	interstrand cross-link repair	1/159	27/18248	0.210582	0.400872	ENSSSCG00000032903	FAAP20	1
BP	GO:0042044	fluid transport	1/159	27/18248	0.210582	0.400872	ENSSSCG00000005992	SHAS2	1
BP	GO:0042269	regulation of natural killer cell mediated cytotoxicity	1/159	27/18248	0.210582	0.400872	ENSSSCG00000031615	SERPINB9	1
BP	GO:0045124	regulation of bone resorption	1/159	27/18248	0.210582	0.400872	ENSSSCG00000015136	UBASH3B	1
BP	GO:0048566	embryonic digestive tract development	1/159	27/18248	0.210582	0.400872	ENSSSCG00000008841	PDGFRA	1
BP	GO:0048841	regulation of axon extension involved in axon guidance	1/159	27/18248	0.210582	0.400872	ENSSSCG00000015398	SEMA3A	1
BP	GO:0090184	positive regulation of kidney development	1/159	27/18248	0.210582	0.400872	ENSSSCG00000040961	LIF	1
BP	GO:0097502	mannosylation	1/159	27/18248	0.210582	0.400872	ENSSSCG00000005383	ALG2	1
BP	GO:0140115	export across plasma membrane	1/159	27/18248	0.210582	0.400872	ENSSSCG00000038149	KCNE4	1
BP	GO:1905207	regulation of cardiocyte differentiation	1/159	27/18248	0.210582	0.400872	ENSSSCG00000011959	ABI3BP	1
BP	GO:0016054	organic acid catabolic process	3/159	182/18248	0.211962	0.402522	ENSSSCG00000037077/ENSSSCG00000014998/ENSSSCG00000010523	SHMT2/AASDHPPT/HOGA1	3
BP	GO:0046395	carboxylic acid catabolic process	3/159	182/18248	0.211962	0.402522	ENSSSCG00000037077/ENSSSCG00000014998/ENSSSCG00000010523	SHMT2/AASDHPPT/HOGA1	3
BP	GO:0051495	positive regulation of cytoskeleton organization	3/159	182/18248	0.211962	0.402522	ENSSSCG00000005975/ENSSSCG00000028821/ENSSSCG00000015584	MTSS1/SASS6/PROX1	3
BP	GO:0007389	pattern specification process	5/159	364/18248	0.212202	0.402653	ENSSSCG00000027060/ENSSSCG00000032574/ENSSSCG00000000443/ENSSSCG00000039283/ENSSSCG00000004755	TBX2/RTTN/GLI1/SIX3/DLL4	5
BP	GO:0002687	positive regulation of leukocyte migration	2/159	99/18248	0.213502	0.404467	ENSSSCG00000036036/ENSSSCG00000015487	XG/TNFSF18	2
BP	GO:0099173	postsynapse organization	2/159	99/18248	0.213502	0.404467	ENSSSCG00000021206/ENSSSCG00000032722	IL1RAP/GLRB	2
BP	GO:0001704	formation of primary germ layer	2/159	100/18248	0.216697	0.40545	ENSSSCG00000040815/ENSSSCG00000035077	DUSP5/INHBA	2
BP	GO:0006694	steroid biosynthetic process	2/159	100/18248	0.216697	0.40545	ENSSSCG00000012871/ENSSSCG00000015584	FGF19/PROX1	2
BP	GO:0009855	determination of bilateral symmetry	2/159	100/18248	0.216697	0.40545	ENSSSCG00000027060/ENSSSCG00000032574	TBX2/RTTN	2
BP	GO:0035966	response to topologically incorrect protein	2/159	100/18248	0.216697	0.40545	ENSSSCG00000012007/ENSSSCG00000029160	HSPA13/ENSSSCG00000029160	2
BP	GO:0042471	ear morphogenesis	2/159	100/18248	0.216697	0.40545	ENSSSCG00000005490/ENSSSCG00000027060	WHRN/TBX2	2
BP	GO:0097530	granulocyte migration	2/159	100/18248	0.216697	0.40545	ENSSSCG00000036036/ENSSSCG00000016254	XG/ENSSSCG00000016254	2
BP	GO:0050769	positive regulation of neurogenesis	4/159	274/18248	0.217105	0.40545	ENSSSCG00000040961/ENSSSCG00000011791/ENSSSCG00000015398/ENSSSCG00000015584	LIF/MAP3K13/SEMA3A/PROX1	4
BP	GO:0002369	T cell cytokine production	1/159	28/18248	0.21747	0.40545	ENSSSCG00000004334	MAP3K7	1
BP	GO:0002691	regulation of cellular extravasation	1/159	28/18248	0.21747	0.40545	ENSSSCG00000036036	XG	1
BP	GO:0002724	regulation of T cell cytokine production	1/159	28/18248	0.21747	0.40545	ENSSSCG00000004334	MAP3K7	1
BP	GO:0014743	regulation of muscle hypertrophy	1/159	28/18248	0.21747	0.40545	ENSSSCG00000025924	IGFBP5	1
BP	GO:0040020	regulation of meiotic nuclear division	1/159	28/18248	0.21747	0.40545	ENSSSCG00000040961	LIF	1
BP	GO:0046006	regulation of activated T cell proliferation	1/159	28/18248	0.21747	0.40545	ENSSSCG00000001131	BTN2A2	1
BP	GO:0048873	homeostasis of number of cells within a tissue	1/159	28/18248	0.21747	0.40545	ENSSSCG00000035355	F2R	1
BP	GO:0051281	positive regulation of release of sequestered calcium ion into cytosol	1/159	28/18248	0.21747	0.40545	ENSSSCG00000035355	F2R	1
BP	GO:0051642	centrosome localization	1/159	28/18248	0.21747	0.40545	ENSSSCG00000016002	CCDC141	1
BP	GO:0060986	endocrine hormone secretion	1/159	28/18248	0.21747	0.40545	ENSSSCG00000035077	INHBA	1
BP	GO:0061842	microtubule organizing center localization	1/159	28/18248	0.21747	0.40545	ENSSSCG00000016002	CCDC141	1
BP	GO:1901976	regulation of cell cycle checkpoint	1/159	28/18248	0.21747	0.40545	ENSSSCG00000015584	PROX1	1
BP	GO:2001239	regulation of extrinsic apoptotic signaling pathway in absence of ligand	1/159	28/18248	0.21747	0.40545	ENSSSCG00000035077	INHBA	1
BP	GO:0043588	skin development	3/159	185/18248	0.218764	0.407538	ENSSSCG00000025924/ENSSSCG00000009283/ENSSSCG00000035077	IGFBP5/TNFRSF19/INHBA	3
BP	GO:0009799	specification of symmetry	2/159	101/18248	0.219897	0.409325	ENSSSCG00000027060/ENSSSCG00000032574	TBX2/RTTN	2
BP	GO:0018108	peptidyl-tyrosine phosphorylation	4/159	276/18248	0.220773	0.410307	ENSSSCG00000040961/ENSSSCG00000008841/ENSSSCG00000040725/ENSSSCG00000015487	LIF/PDGFRA/IL11/TNFSF18	4
BP	GO:0043087	regulation of GTPase activity	4/159	276/18248	0.220773	0.410307	ENSSSCG00000035355/ENSSSCG00000016254/ENSSSCG00000034858/ENSSSCG00000013023	F2R/ENSSSCG00000016254/RAP1GAP2/RASGRP2	4
BP	GO:0034599	cellular response to oxidative stress	3/159	186/18248	0.221041	0.41048	ENSSSCG00000043781/ENSSSCG00000008841/ENSSSCG00000021205	RHOB/PDGFRA/STK26	3
BP	GO:0031589	cell-substrate adhesion	4/159	277/18248	0.222614	0.410691	ENSSSCG00000040183/ENSSSCG00000011959/ENSSSCG00000009526/ENSSSCG00000016381	CDK6/ABI3BP/ITGBL1/SNED1	4
BP	GO:1903707	negative regulation of hemopoiesis	2/159	102/18248	0.2231	0.410691	ENSSSCG00000040183/ENSSSCG00000015136	CDK6/UBASH3B	2
BP	GO:0050730	regulation of peptidyl-tyrosine phosphorylation	3/159	187/18248	0.223323	0.410691	ENSSSCG00000040961/ENSSSCG00000040725/ENSSSCG00000015487	LIF/IL11/TNFSF18	3
BP	GO:0002715	regulation of natural killer cell mediated immunity	1/159	29/18248	0.224299	0.410691	ENSSSCG00000031615	SERPINB9	1
BP	GO:0007212	dopamine receptor signaling pathway	1/159	29/18248	0.224299	0.410691	ENSSSCG00000027952	ADCY5	1
BP	GO:0010573	vascular endothelial growth factor production	1/159	29/18248	0.224299	0.410691	ENSSSCG00000008090	IL1A	1
BP	GO:0014888	striated muscle adaptation	1/159	29/18248	0.224299	0.410691	ENSSSCG00000025924	IGFBP5	1
BP	GO:0017145	stem cell division	1/159	29/18248	0.224299	0.410691	ENSSSCG00000023894	AKNA	1
BP	GO:0021983	pituitary gland development	1/159	29/18248	0.224299	0.410691	ENSSSCG00000000443	GLI1	1
BP	GO:0030194	positive regulation of blood coagulation	1/159	29/18248	0.224299	0.410691	ENSSSCG00000035355	F2R	1
BP	GO:0030261	chromosome condensation	1/159	29/18248	0.224299	0.410691	ENSSSCG00000001137	H1-3	1
BP	GO:0032873	negative regulation of stress-activated MAPK cascade	1/159	29/18248	0.224299	0.410691	ENSSSCG00000010831	DUSP10	1
BP	GO:0045737	positive regulation of cyclin-dependent protein serine/threonine kinase activity	1/159	29/18248	0.224299	0.410691	ENSSSCG00000015584	PROX1	1
BP	GO:0045880	positive regulation of smoothened signaling pathway	1/159	29/18248	0.224299	0.410691	ENSSSCG00000000443	GLI1	1
BP	GO:0070303	negative regulation of stress-activated protein kinase signaling cascade	1/159	29/18248	0.224299	0.410691	ENSSSCG00000010831	DUSP10	1
BP	GO:1900048	positive regulation of hemostasis	1/159	29/18248	0.224299	0.410691	ENSSSCG00000035355	F2R	1
BP	GO:1903429	regulation of cell maturation	1/159	29/18248	0.224299	0.410691	ENSSSCG00000011791	MAP3K13	1
BP	GO:2000758	positive regulation of peptidyl-lysine acetylation	1/159	29/18248	0.224299	0.410691	ENSSSCG00000040961	LIF	1
BP	GO:0051648	vesicle localization	3/159	188/18248	0.22561	0.41277	ENSSSCG00000015401/ENSSSCG00000012104/ENSSSCG00000012276	PCLO/SHROOM2/SYN1	3
BP	GO:0018212	peptidyl-tyrosine modification	4/159	279/18248	0.226307	0.413081	ENSSSCG00000040961/ENSSSCG00000008841/ENSSSCG00000040725/ENSSSCG00000015487	LIF/PDGFRA/IL11/TNFSF18	4
BP	GO:0032956	regulation of actin cytoskeleton organization	4/159	279/18248	0.226307	0.413081	ENSSSCG00000005440/ENSSSCG00000005975/ENSSSCG00000015584/ENSSSCG00000037494	ENSSSCG00000005440/MTSS1/PROX1/SPTBN4	4
BP	GO:0043244	regulation of protein complex disassembly	2/159	103/18248	0.226307	0.413081	ENSSSCG00000032956/ENSSSCG00000037494	BMERB1/SPTBN4	2
BP	GO:0009743	response to carbohydrate	2/159	104/18248	0.229518	0.414689	ENSSSCG00000016031/ENSSSCG00000027952	CALCRL/ADCY5	2
BP	GO:0035637	multicellular organismal signaling	2/159	104/18248	0.229518	0.414689	ENSSSCG00000038149/ENSSSCG00000037494	KCNE4/SPTBN4	2
BP	GO:0097479	synaptic vesicle localization	2/159	104/18248	0.229518	0.414689	ENSSSCG00000015401/ENSSSCG00000012276	PCLO/SYN1	2
BP	GO:0007548	sex differentiation	3/159	190/18248	0.230198	0.414689	ENSSSCG00000011727/ENSSSCG00000008841/ENSSSCG00000035077	PTX3/PDGFRA/INHBA	3
BP	GO:0000731	DNA synthesis involved in DNA repair	1/159	30/18248	0.231069	0.414689	ENSSSCG00000032903	FAAP20	1
BP	GO:0007340	acrosome reaction	1/159	30/18248	0.231069	0.414689	ENSSSCG00000032722	GLRB	1
BP	GO:0010955	negative regulation of protein processing	1/159	30/18248	0.231069	0.414689	ENSSSCG00000038521	CHAC1	1
BP	GO:0035587	purinergic receptor signaling pathway	1/159	30/18248	0.231069	0.414689	ENSSSCG00000027952	ADCY5	1
BP	GO:0043627	response to estrogen	1/159	30/18248	0.231069	0.414689	ENSSSCG00000031615	SERPINB9	1
BP	GO:0046058	cAMP metabolic process	1/159	30/18248	0.231069	0.414689	ENSSSCG00000027952	ADCY5	1
BP	GO:0050820	positive regulation of coagulation	1/159	30/18248	0.231069	0.414689	ENSSSCG00000035355	F2R	1
BP	GO:0050856	regulation of T cell receptor signaling pathway	1/159	30/18248	0.231069	0.414689	ENSSSCG00000001131	BTN2A2	1
BP	GO:0051926	negative regulation of calcium ion transport	1/159	30/18248	0.231069	0.414689	ENSSSCG00000039998	CLIC2	1
BP	GO:0055078	sodium ion homeostasis	1/159	30/18248	0.231069	0.414689	ENSSSCG00000008090	IL1A	1
BP	GO:0060323	head morphogenesis	1/159	30/18248	0.231069	0.414689	ENSSSCG00000008841	PDGFRA	1
BP	GO:0071320	cellular response to cAMP	1/159	30/18248	0.231069	0.414689	ENSSSCG00000025924	IGFBP5	1
BP	GO:0086091	regulation of heart rate by cardiac conduction	1/159	30/18248	0.231069	0.414689	ENSSSCG00000038149	KCNE4	1
BP	GO:0090049	regulation of cell migration involved in sprouting angiogenesis	1/159	30/18248	0.231069	0.414689	ENSSSCG00000004755	DLL4	1
BP	GO:1901862	negative regulation of muscle tissue development	1/159	30/18248	0.231069	0.414689	ENSSSCG00000025924	IGFBP5	1
BP	GO:1903318	negative regulation of protein maturation	1/159	30/18248	0.231069	0.414689	ENSSSCG00000038521	CHAC1	1
BP	GO:1903727	positive regulation of phospholipid metabolic process	1/159	30/18248	0.231069	0.414689	ENSSSCG00000008841	PDGFRA	1
BP	GO:2000378	negative regulation of reactive oxygen species metabolic process	1/159	30/18248	0.231069	0.414689	ENSSSCG00000007463	PTGIS	1
BP	GO:0007043	cell-cell junction assembly	2/159	105/18248	0.232732	0.417037	ENSSSCG00000009500/ENSSSCG00000027206	CLDN10/PARD6B	2
BP	GO:0034101	erythrocyte homeostasis	2/159	105/18248	0.232732	0.417037	ENSSSCG00000040183/ENSSSCG00000035077	CDK6/INHBA	2
BP	GO:0051961	negative regulation of nervous system development	3/159	192/18248	0.234803	0.42	ENSSSCG00000032956/ENSSSCG00000035798/ENSSSCG00000015398	BMERB1/PRTG/SEMA3A	3
BP	GO:0019827	stem cell population maintenance	2/159	106/18248	0.235949	0.42	ENSSSCG00000040961/ENSSSCG00000015584	LIF/PROX1	2
BP	GO:0001569	branching involved in blood vessel morphogenesis	1/159	31/18248	0.23778	0.42	ENSSSCG00000004755	DLL4	1
BP	GO:0006110	regulation of glycolytic process	1/159	31/18248	0.23778	0.42	ENSSSCG00000024166	SLC2A6	1
BP	GO:0010677	negative regulation of cellular carbohydrate metabolic process	1/159	31/18248	0.23778	0.42	ENSSSCG00000004193	ENPP1	1
BP	GO:0030225	macrophage differentiation	1/159	31/18248	0.23778	0.42	ENSSSCG00000040961	LIF	1
BP	GO:0030857	negative regulation of epithelial cell differentiation	1/159	31/18248	0.23778	0.42	ENSSSCG00000009580	S1PR3	1
BP	GO:0034605	cellular response to heat	1/159	31/18248	0.23778	0.42	ENSSSCG00000008090	IL1A	1
BP	GO:0045214	sarcomere organization	1/159	31/18248	0.23778	0.42	ENSSSCG00000015584	PROX1	1
BP	GO:0045601	regulation of endothelial cell differentiation	1/159	31/18248	0.23778	0.42	ENSSSCG00000009580	S1PR3	1
BP	GO:0046456	icosanoid biosynthetic process	1/159	31/18248	0.23778	0.42	ENSSSCG00000007463	PTGIS	1
BP	GO:0048846	axon extension involved in axon guidance	1/159	31/18248	0.23778	0.42	ENSSSCG00000015398	SEMA3A	1
BP	GO:0050798	activated T cell proliferation	1/159	31/18248	0.23778	0.42	ENSSSCG00000001131	BTN2A2	1
BP	GO:0051489	regulation of filopodium assembly	1/159	31/18248	0.23778	0.42	ENSSSCG00000005440	ENSSSCG00000005440	1
BP	GO:1900087	positive regulation of G1/S transition of mitotic cell cycle	1/159	31/18248	0.23778	0.42	ENSSSCG00000028821	SASS6	1
BP	GO:1902284	neuron projection extension involved in neuron projection guidance	1/159	31/18248	0.23778	0.42	ENSSSCG00000015398	SEMA3A	1
BP	GO:1903672	positive regulation of sprouting angiogenesis	1/159	31/18248	0.23778	0.42	ENSSSCG00000007350	PPP1R16B	1
BP	GO:1905332	positive regulation of morphogenesis of an epithelium	1/159	31/18248	0.23778	0.42	ENSSSCG00000040961	LIF	1
BP	GO:2001222	regulation of neuron migration	1/159	31/18248	0.23778	0.42	ENSSSCG00000015398	SEMA3A	1
BP	GO:0098727	maintenance of cell number	2/159	108/18248	0.242389	0.42694	ENSSSCG00000040961/ENSSSCG00000015584	LIF/PROX1	2
BP	GO:0003044	regulation of systemic arterial blood pressure mediated by a chemical signal	1/159	32/18248	0.244432	0.42694	ENSSSCG00000035355	F2R	1
BP	GO:0006767	water-soluble vitamin metabolic process	1/159	32/18248	0.244432	0.42694	ENSSSCG00000037077	SHMT2	1
BP	GO:0009069	serine family amino acid metabolic process	1/159	32/18248	0.244432	0.42694	ENSSSCG00000037077	SHMT2	1
BP	GO:0030811	regulation of nucleotide catabolic process	1/159	32/18248	0.244432	0.42694	ENSSSCG00000024166	SLC2A6	1
BP	GO:0031111	negative regulation of microtubule polymerization or depolymerization	1/159	32/18248	0.244432	0.42694	ENSSSCG00000032956	BMERB1	1
BP	GO:0035307	positive regulation of protein dephosphorylation	1/159	32/18248	0.244432	0.42694	ENSSSCG00000007350	PPP1R16B	1
BP	GO:0048662	negative regulation of smooth muscle cell proliferation	1/159	32/18248	0.244432	0.42694	ENSSSCG00000025924	IGFBP5	1
BP	GO:0050982	detection of mechanical stimulus	1/159	32/18248	0.244432	0.42694	ENSSSCG00000005490	WHRN	1
BP	GO:0051567	histone H3-K9 methylation	1/159	32/18248	0.244432	0.42694	ENSSSCG00000011048	SUV39H2	1
BP	GO:0060122	inner ear receptor cell stereocilium organization	1/159	32/18248	0.244432	0.42694	ENSSSCG00000005490	WHRN	1
BP	GO:0060412	ventricular septum morphogenesis	1/159	32/18248	0.244432	0.42694	ENSSSCG00000015584	PROX1	1
BP	GO:0070536	protein K63-linked deubiquitination	1/159	32/18248	0.244432	0.42694	ENSSSCG00000037077	SHMT2	1
BP	GO:0090102	cochlea development	1/159	32/18248	0.244432	0.42694	ENSSSCG00000027060	TBX2	1
BP	GO:1902229	regulation of intrinsic apoptotic signaling pathway in response to DNA damage	1/159	32/18248	0.244432	0.42694	ENSSSCG00000014898	DDIAS	1
BP	GO:0071900	regulation of protein serine/threonine kinase activity	4/159	289/18248	0.245002	0.427413	ENSSSCG00000004334/ENSSSCG00000011791/ENSSSCG00000015584/ENSSSCG00000010831	MAP3K7/MAP3K13/PROX1/DUSP10	4
BP	GO:0032870	cellular response to hormone stimulus	5/159	385/18248	0.245593	0.427413	ENSSSCG00000009216/ENSSSCG00000004193/ENSSSCG00000005385/ENSSSCG00000003909/ENSSSCG00000020906	SPP1/ENPP1/NR4A3/ENSSSCG00000003909/GHSR	5
BP	GO:0008217	regulation of blood pressure	2/159	109/18248	0.245613	0.427413	ENSSSCG00000035355/ENSSSCG00000014221	F2R/LVRN	2
BP	GO:0046661	male sex differentiation	2/159	109/18248	0.245613	0.427413	ENSSSCG00000008841/ENSSSCG00000035077	PDGFRA/INHBA	2
BP	GO:0048706	embryonic skeletal system development	2/159	109/18248	0.245613	0.427413	ENSSSCG00000008841/ENSSSCG00000015986	PDGFRA/HOXD1	2
BP	GO:0001659	temperature homeostasis	1/159	33/18248	0.251028	0.431439	ENSSSCG00000008090	IL1A	1
BP	GO:0005978	glycogen biosynthetic process	1/159	33/18248	0.251028	0.431439	ENSSSCG00000004193	ENPP1	1
BP	GO:0007157	heterophilic cell-cell adhesion via plasma membrane cell adhesion molecules	1/159	33/18248	0.251028	0.431439	ENSSSCG00000012644	TENM1	1
BP	GO:0009250	glucan biosynthetic process	1/159	33/18248	0.251028	0.431439	ENSSSCG00000004193	ENPP1	1
BP	GO:0010524	positive regulation of calcium ion transport into cytosol	1/159	33/18248	0.251028	0.431439	ENSSSCG00000035355	F2R	1
BP	GO:0010799	regulation of peptidyl-threonine phosphorylation	1/159	33/18248	0.251028	0.431439	ENSSSCG00000012332	WNK3	1
BP	GO:0019229	regulation of vasoconstriction	1/159	33/18248	0.251028	0.431439	ENSSSCG00000035355	F2R	1
BP	GO:0021955	central nervous system neuron axonogenesis	1/159	33/18248	0.251028	0.431439	ENSSSCG00000037494	SPTBN4	1
BP	GO:0032309	icosanoid secretion	1/159	33/18248	0.251028	0.431439	ENSSSCG00000027030	BDKRB2	1
BP	GO:0042491	inner ear auditory receptor cell differentiation	1/159	33/18248	0.251028	0.431439	ENSSSCG00000005490	WHRN	1
BP	GO:0048066	developmental pigmentation	1/159	33/18248	0.251028	0.431439	ENSSSCG00000004193	ENPP1	1
BP	GO:0051646	mitochondrion localization	1/159	33/18248	0.251028	0.431439	ENSSSCG00000006023	SYBU	1
BP	GO:0051693	actin filament capping	1/159	33/18248	0.251028	0.431439	ENSSSCG00000037494	SPTBN4	1
BP	GO:0051898	negative regulation of protein kinase B signaling	1/159	33/18248	0.251028	0.431439	ENSSSCG00000001131	BTN2A2	1
BP	GO:1900744	regulation of p38MAPK cascade	1/159	33/18248	0.251028	0.431439	ENSSSCG00000010831	DUSP10	1
BP	GO:1904031	positive regulation of cyclin-dependent protein kinase activity	1/159	33/18248	0.251028	0.431439	ENSSSCG00000015584	PROX1	1
BP	GO:0072522	purine-containing compound biosynthetic process	3/159	199/18248	0.251046	0.431439	ENSSSCG00000037077/ENSSSCG00000027952/ENSSSCG00000024166	SHMT2/ADCY5/SLC2A6	3
BP	GO:0007292	female gamete generation	2/159	111/18248	0.252064	0.432873	ENSSSCG00000011727/ENSSSCG00000035077	PTX3/INHBA	2
BP	GO:0045087	innate immune response	6/159	488/18248	0.253144	0.43441	ENSSSCG00000011727/ENSSSCG00000037077/ENSSSCG00000031615/ENSSSCG00000032591/ENSSSCG00000016254/ENSSSCG00000010831	PTX3/SHMT2/SERPINB9/ENSSSCG00000032591/ENSSSCG00000016254/DUSP10	6
BP	GO:0001837	epithelial to mesenchymal transition	2/159	112/18248	0.255292	0.435324	ENSSSCG00000023894/ENSSSCG00000005992	AKNA/SHAS2	2
BP	GO:0030073	insulin secretion	2/159	112/18248	0.255292	0.435324	ENSSSCG00000015401/ENSSSCG00000027952	PCLO/ADCY5	2
BP	GO:0030856	regulation of epithelial cell differentiation	2/159	112/18248	0.255292	0.435324	ENSSSCG00000040961/ENSSSCG00000009580	LIF/S1PR3	2
BP	GO:0007162	negative regulation of cell adhesion	3/159	201/18248	0.255718	0.435324	ENSSSCG00000015136/ENSSSCG00000023894/ENSSSCG00000001131	UBASH3B/AKNA/BTN2A2	3
BP	GO:0002707	negative regulation of lymphocyte mediated immunity	1/159	34/18248	0.257565	0.435324	ENSSSCG00000031615	SERPINB9	1
BP	GO:0003197	endocardial cushion development	1/159	34/18248	0.257565	0.435324	ENSSSCG00000027060	TBX2	1
BP	GO:0009066	aspartate family amino acid metabolic process	1/159	34/18248	0.257565	0.435324	ENSSSCG00000014998	AASDHPPT	1
BP	GO:0009620	response to fungus	1/159	34/18248	0.257565	0.435324	ENSSSCG00000011727	PTX3	1
BP	GO:0009954	proximal/distal pattern formation	1/159	34/18248	0.257565	0.435324	ENSSSCG00000000443	GLI1	1
BP	GO:0010107	potassium ion import	1/159	34/18248	0.257565	0.435324	ENSSSCG00000012332	WNK3	1
BP	GO:0032924	activin receptor signaling pathway	1/159	34/18248	0.257565	0.435324	ENSSSCG00000035077	INHBA	1
BP	GO:0043470	regulation of carbohydrate catabolic process	1/159	34/18248	0.257565	0.435324	ENSSSCG00000024166	SLC2A6	1
BP	GO:0045740	positive regulation of DNA replication	1/159	34/18248	0.257565	0.435324	ENSSSCG00000000443	GLI1	1
BP	GO:0045912	negative regulation of carbohydrate metabolic process	1/159	34/18248	0.257565	0.435324	ENSSSCG00000004193	ENPP1	1
BP	GO:0046850	regulation of bone remodeling	1/159	34/18248	0.257565	0.435324	ENSSSCG00000015136	UBASH3B	1
BP	GO:0048806	genitalia development	1/159	34/18248	0.257565	0.435324	ENSSSCG00000008841	PDGFRA	1
BP	GO:0086009	membrane repolarization	1/159	34/18248	0.257565	0.435324	ENSSSCG00000038149	KCNE4	1
BP	GO:0098930	axonal transport	1/159	34/18248	0.257565	0.435324	ENSSSCG00000006023	SYBU	1
BP	GO:1901016	regulation of potassium ion transmembrane transporter activity	1/159	34/18248	0.257565	0.435324	ENSSSCG00000038149	KCNE4	1
BP	GO:1902667	regulation of axon guidance	1/159	34/18248	0.257565	0.435324	ENSSSCG00000015398	SEMA3A	1
BP	GO:2000826	regulation of heart morphogenesis	1/159	34/18248	0.257565	0.435324	ENSSSCG00000027060	TBX2	1
BP	GO:0030217	T cell differentiation	3/159	202/18248	0.258059	0.435532	ENSSSCG00000001131/ENSSSCG00000004755/ENSSSCG00000010831	BTN2A2/DLL4/DUSP10	3
BP	GO:0032886	regulation of microtubule-based process	3/159	202/18248	0.258059	0.435532	ENSSSCG00000032956/ENSSSCG00000029160/ENSSSCG00000028821	BMERB1/ENSSSCG00000029160/SASS6	3
BP	GO:0007605	sensory perception of sound	2/159	113/18248	0.25852	0.435685	ENSSSCG00000005490/ENSSSCG00000037494	WHRN/SPTBN4	2
BP	GO:0046890	regulation of lipid biosynthetic process	2/159	113/18248	0.25852	0.435685	ENSSSCG00000012871/ENSSSCG00000015584	FGF19/PROX1	2
BP	GO:0043065	positive regulation of apoptotic process	5/159	394/18248	0.260316	0.438397	ENSSSCG00000035355/ENSSSCG00000043781/ENSSSCG00000035077/ENSSSCG00000007463/ENSSSCG00000016018	F2R/RHOB/INHBA/PTGIS/FRZB	5
BP	GO:0001890	placenta development	2/159	114/18248	0.261749	0.439866	ENSSSCG00000040961/ENSSSCG00000020906	LIF/GHSR	2
BP	GO:0050953	sensory perception of light stimulus	2/159	114/18248	0.261749	0.439866	ENSSSCG00000032722/ENSSSCG00000005490	GLRB/WHRN	2
BP	GO:0051701	interaction with host	2/159	114/18248	0.261749	0.439866	ENSSSCG00000011727/ENSSSCG00000032591	PTX3/ENSSSCG00000032591	2
BP	GO:0030099	myeloid cell differentiation	4/159	298/18248	0.262114	0.439953	ENSSSCG00000040183/ENSSSCG00000015136/ENSSSCG00000040961/ENSSSCG00000035077	CDK6/UBASH3B/LIF/INHBA	4
BP	GO:0045165	cell fate commitment	3/159	204/18248	0.262749	0.439953	ENSSSCG00000027060/ENSSSCG00000015584/ENSSSCG00000004755	TBX2/PROX1/DLL4	3
BP	GO:0007528	neuromuscular junction development	1/159	35/18248	0.264046	0.439953	ENSSSCG00000035355	F2R	1
BP	GO:0007566	embryo implantation	1/159	35/18248	0.264046	0.439953	ENSSSCG00000040961	LIF	1
BP	GO:0008347	glial cell migration	1/159	35/18248	0.264046	0.439953	ENSSSCG00000032956	BMERB1	1
BP	GO:0010463	mesenchymal cell proliferation	1/159	35/18248	0.264046	0.439953	ENSSSCG00000027060	TBX2	1
BP	GO:0030517	negative regulation of axon extension	1/159	35/18248	0.264046	0.439953	ENSSSCG00000015398	SEMA3A	1
BP	GO:0032715	negative regulation of interleukin-6 production	1/159	35/18248	0.264046	0.439953	ENSSSCG00000020906	GHSR	1
BP	GO:0045747	positive regulation of Notch signaling pathway	1/159	35/18248	0.264046	0.439953	ENSSSCG00000004755	DLL4	1
BP	GO:0060236	regulation of mitotic spindle organization	1/159	35/18248	0.264046	0.439953	ENSSSCG00000029160	ENSSSCG00000029160	1
BP	GO:0061383	trabecula morphogenesis	1/159	35/18248	0.264046	0.439953	ENSSSCG00000004755	DLL4	1
BP	GO:1902622	regulation of neutrophil migration	1/159	35/18248	0.264046	0.439953	ENSSSCG00000036036	XG	1
BP	GO:0045580	regulation of T cell differentiation	2/159	115/18248	0.264979	0.440769	ENSSSCG00000001131/ENSSSCG00000010831	BTN2A2/DUSP10	2
BP	GO:0090090	negative regulation of canonical Wnt signaling pathway	2/159	115/18248	0.264979	0.440769	ENSSSCG00000000443/ENSSSCG00000016018	GLI1/FRZB	2
BP	GO:0019058	viral life cycle	3/159	205/18248	0.265099	0.440769	ENSSSCG00000011727/ENSSSCG00000032591/ENSSSCG00000015584	PTX3/ENSSSCG00000032591/PROX1	3
BP	GO:0006109	regulation of carbohydrate metabolic process	2/159	116/18248	0.268209	0.44531	ENSSSCG00000004193/ENSSSCG00000024166	ENPP1/SLC2A6	2
BP	GO:0051092	positive regulation of NF-kappaB transcription factor activity	2/159	116/18248	0.268209	0.44531	ENSSSCG00000021206/ENSSSCG00000011791	IL1RAP/MAP3K13	2
BP	GO:0043068	positive regulation of programmed cell death	5/159	399/18248	0.268586	0.445621	ENSSSCG00000035355/ENSSSCG00000043781/ENSSSCG00000035077/ENSSSCG00000007463/ENSSSCG00000016018	F2R/RHOB/INHBA/PTGIS/FRZB	5
BP	GO:0016925	protein sumoylation	1/159	36/18248	0.270471	0.446857	ENSSSCG00000037755	NSMCE2	1
BP	GO:0031018	endocrine pancreas development	1/159	36/18248	0.270471	0.446857	ENSSSCG00000040183	CDK6	1
BP	GO:0035418	protein localization to synapse	1/159	36/18248	0.270471	0.446857	ENSSSCG00000015401	PCLO	1
BP	GO:0043462	regulation of ATPase activity	1/159	36/18248	0.270471	0.446857	ENSSSCG00000035741	TOR1AIP2	1
BP	GO:0051591	response to cAMP	1/159	36/18248	0.270471	0.446857	ENSSSCG00000025924	IGFBP5	1
BP	GO:0060193	positive regulation of lipase activity	1/159	36/18248	0.270471	0.446857	ENSSSCG00000008841	PDGFRA	1
BP	GO:0043624	cellular protein complex disassembly	2/159	117/18248	0.271438	0.447511	ENSSSCG00000032956/ENSSSCG00000037494	BMERB1/SPTBN4	2
BP	GO:1990138	neuron projection extension	2/159	117/18248	0.271438	0.447511	ENSSSCG00000011791/ENSSSCG00000015398	MAP3K13/SEMA3A	2
BP	GO:2000241	regulation of reproductive process	2/159	117/18248	0.271438	0.447511	ENSSSCG00000040961/ENSSSCG00000035077	LIF/INHBA	2
BP	GO:0046034	ATP metabolic process	3/159	208/18248	0.272162	0.448391	ENSSSCG00000037077/ENSSSCG00000004193/ENSSSCG00000024166	SHMT2/ENPP1/SLC2A6	3
BP	GO:0009100	glycoprotein metabolic process	4/159	304/18248	0.27365	0.450526	ENSSSCG00000009403/ENSSSCG00000031701/ENSSSCG00000011727/ENSSSCG00000005383	ITM2B/GXYLT1/PTX3/ALG2	4
BP	GO:0006333	chromatin assembly or disassembly	2/159	118/18248	0.274667	0.451041	ENSSSCG00000011048/ENSSSCG00000001137	SUV39H2/H1-3	2
BP	GO:0050770	regulation of axonogenesis	2/159	118/18248	0.274667	0.451041	ENSSSCG00000011791/ENSSSCG00000015398	MAP3K13/SEMA3A	2
BP	GO:0014015	positive regulation of gliogenesis	1/159	37/18248	0.276841	0.451041	ENSSSCG00000040961	LIF	1
BP	GO:0021517	ventral spinal cord development	1/159	37/18248	0.276841	0.451041	ENSSSCG00000004755	DLL4	1
BP	GO:0030835	negative regulation of actin filament depolymerization	1/159	37/18248	0.276841	0.451041	ENSSSCG00000037494	SPTBN4	1
BP	GO:0035305	negative regulation of dephosphorylation	1/159	37/18248	0.276841	0.451041	ENSSSCG00000007350	PPP1R16B	1
BP	GO:0035850	epithelial cell differentiation involved in kidney development	1/159	37/18248	0.276841	0.451041	ENSSSCG00000040961	LIF	1
BP	GO:0045910	negative regulation of DNA recombination	1/159	37/18248	0.276841	0.451041	ENSSSCG00000001137	H1-3	1
BP	GO:0048701	embryonic cranial skeleton morphogenesis	1/159	37/18248	0.276841	0.451041	ENSSSCG00000008841	PDGFRA	1
BP	GO:0051155	positive regulation of striated muscle cell differentiation	1/159	37/18248	0.276841	0.451041	ENSSSCG00000015584	PROX1	1
BP	GO:0051180	vitamin transport	1/159	37/18248	0.276841	0.451041	ENSSSCG00000022925	ENSSSCG00000022925	1
BP	GO:0051984	positive regulation of chromosome segregation	1/159	37/18248	0.276841	0.451041	ENSSSCG00000037755	NSMCE2	1
BP	GO:0085029	extracellular matrix assembly	1/159	37/18248	0.276841	0.451041	ENSSSCG00000005992	SHAS2	1
BP	GO:0086002	cardiac muscle cell action potential involved in contraction	1/159	37/18248	0.276841	0.451041	ENSSSCG00000038149	KCNE4	1
BP	GO:0099601	regulation of neurotransmitter receptor activity	1/159	37/18248	0.276841	0.451041	ENSSSCG00000007603	NPTX2	1
BP	GO:0035264	multicellular organism growth	2/159	119/18248	0.277896	0.451821	ENSSSCG00000037494/ENSSSCG00000020906	SPTBN4/GHSR	2
BP	GO:0051896	regulation of protein kinase B signaling	2/159	119/18248	0.277896	0.451821	ENSSSCG00000025924/ENSSSCG00000001131	IGFBP5/BTN2A2	2
BP	GO:0055001	muscle cell development	2/159	119/18248	0.277896	0.451821	ENSSSCG00000008841/ENSSSCG00000015584	PDGFRA/PROX1	2
BP	GO:0044772	mitotic cell cycle phase transition	4/159	307/18248	0.279451	0.454036	ENSSSCG00000037755/ENSSSCG00000028821/ENSSSCG00000035077/ENSSSCG00000001131	NSMCE2/SASS6/INHBA/BTN2A2	4
BP	GO:0006606	protein import into nucleus	2/159	120/18248	0.281124	0.455021	ENSSSCG00000000534/ENSSSCG00000004262	IPO8/KPNA5	2
BP	GO:0048592	eye morphogenesis	2/159	120/18248	0.281124	0.455021	ENSSSCG00000027060/ENSSSCG00000015584	TBX2/PROX1	2
BP	GO:0001937	negative regulation of endothelial cell proliferation	1/159	38/18248	0.283154	0.455021	ENSSSCG00000004755	DLL4	1
BP	GO:0006509	membrane protein ectodomain proteolysis	1/159	38/18248	0.283154	0.455021	ENSSSCG00000033000	TIMP4	1
BP	GO:0006998	nuclear envelope organization	1/159	38/18248	0.283154	0.455021	ENSSSCG00000035741	TOR1AIP2	1
BP	GO:0009299	mRNA transcription	1/159	38/18248	0.283154	0.455021	ENSSSCG00000013312	HIPK3	1
BP	GO:0010596	negative regulation of endothelial cell migration	1/159	38/18248	0.283154	0.455021	ENSSSCG00000004755	DLL4	1
BP	GO:0033628	regulation of cell adhesion mediated by integrin	1/159	38/18248	0.283154	0.455021	ENSSSCG00000040961	LIF	1
BP	GO:0035315	hair cell differentiation	1/159	38/18248	0.283154	0.455021	ENSSSCG00000005490	WHRN	1
BP	GO:0035987	endodermal cell differentiation	1/159	38/18248	0.283154	0.455021	ENSSSCG00000035077	INHBA	1
BP	GO:0045744	negative regulation of G-protein coupled receptor protein signaling pathway	1/159	38/18248	0.283154	0.455021	ENSSSCG00000009956	GRK3	1
BP	GO:0048546	digestive tract morphogenesis	1/159	38/18248	0.283154	0.455021	ENSSSCG00000008841	PDGFRA	1
BP	GO:0050873	brown fat cell differentiation	1/159	38/18248	0.283154	0.455021	ENSSSCG00000010831	DUSP10	1
BP	GO:0061178	regulation of insulin secretion involved in cellular response to glucose stimulus	1/159	38/18248	0.283154	0.455021	ENSSSCG00000027952	ADCY5	1
BP	GO:0090224	regulation of spindle organization	1/159	38/18248	0.283154	0.455021	ENSSSCG00000029160	ENSSSCG00000029160	1
BP	GO:1901985	positive regulation of protein acetylation	1/159	38/18248	0.283154	0.455021	ENSSSCG00000040961	LIF	1
BP	GO:0015718	monocarboxylic acid transport	2/159	121/18248	0.28435	0.456631	ENSSSCG00000017262/ENSSSCG00000027030	SLC16A6/BDKRB2	2
BP	GO:0090596	sensory organ morphogenesis	3/159	215/18248	0.288719	0.460359	ENSSSCG00000005490/ENSSSCG00000027060/ENSSSCG00000015584	WHRN/TBX2/PROX1	3
BP	GO:0001954	positive regulation of cell-matrix adhesion	1/159	39/18248	0.289414	0.460359	ENSSSCG00000040183	CDK6	1
BP	GO:0002711	positive regulation of T cell mediated immunity	1/159	39/18248	0.289414	0.460359	ENSSSCG00000004334	MAP3K7	1
BP	GO:0006024	glycosaminoglycan biosynthetic process	1/159	39/18248	0.289414	0.460359	ENSSSCG00000005992	SHAS2	1
BP	GO:0006636	unsaturated fatty acid biosynthetic process	1/159	39/18248	0.289414	0.460359	ENSSSCG00000007463	PTGIS	1
BP	GO:0006940	regulation of smooth muscle contraction	1/159	39/18248	0.289414	0.460359	ENSSSCG00000035355	F2R	1
BP	GO:0010171	body morphogenesis	1/159	39/18248	0.289414	0.460359	ENSSSCG00000008841	PDGFRA	1
BP	GO:0032720	negative regulation of tumor necrosis factor production	1/159	39/18248	0.289414	0.460359	ENSSSCG00000020906	GHSR	1
BP	GO:0052652	cyclic purine nucleotide metabolic process	1/159	39/18248	0.289414	0.460359	ENSSSCG00000027952	ADCY5	1
BP	GO:0071526	semaphorin-plexin signaling pathway	1/159	39/18248	0.289414	0.460359	ENSSSCG00000015398	SEMA3A	1
BP	GO:0071715	icosanoid transport	1/159	39/18248	0.289414	0.460359	ENSSSCG00000027030	BDKRB2	1
BP	GO:0090183	regulation of kidney development	1/159	39/18248	0.289414	0.460359	ENSSSCG00000040961	LIF	1
BP	GO:1901571	fatty acid derivative transport	1/159	39/18248	0.289414	0.460359	ENSSSCG00000027030	BDKRB2	1
BP	GO:1903524	positive regulation of blood circulation	1/159	39/18248	0.289414	0.460359	ENSSSCG00000035355	F2R	1
BP	GO:1901292	nucleoside phosphate catabolic process	2/159	123/18248	0.290799	0.462251	ENSSSCG00000004193/ENSSSCG00000024166	ENPP1/SLC2A6	2
BP	GO:0043900	regulation of multi-organism process	4/159	314/18248	0.293062	0.463951	ENSSSCG00000011727/ENSSSCG00000032591/ENSSSCG00000035077/ENSSSCG00000015584	PTX3/ENSSSCG00000032591/INHBA/PROX1	4
BP	GO:0002262	myeloid cell homeostasis	2/159	124/18248	0.294021	0.463951	ENSSSCG00000040183/ENSSSCG00000035077	CDK6/INHBA	2
BP	GO:0050777	negative regulation of immune response	2/159	124/18248	0.294021	0.463951	ENSSSCG00000031615/ENSSSCG00000010831	SERPINB9/DUSP10	2
BP	GO:0050954	sensory perception of mechanical stimulus	2/159	124/18248	0.294021	0.463951	ENSSSCG00000005490/ENSSSCG00000037494	WHRN/SPTBN4	2
BP	GO:0051170	import into nucleus	2/159	124/18248	0.294021	0.463951	ENSSSCG00000000534/ENSSSCG00000004262	IPO8/KPNA5	2
BP	GO:0002548	monocyte chemotaxis	1/159	40/18248	0.295618	0.463951	ENSSSCG00000016254	ENSSSCG00000016254	1
BP	GO:0007019	microtubule depolymerization	1/159	40/18248	0.295618	0.463951	ENSSSCG00000032956	BMERB1	1
BP	GO:0007405	neuroblast proliferation	1/159	40/18248	0.295618	0.463951	ENSSSCG00000023894	AKNA	1
BP	GO:0010862	positive regulation of pathway-restricted SMAD protein phosphorylation	1/159	40/18248	0.295618	0.463951	ENSSSCG00000035077	INHBA	1
BP	GO:0021515	cell differentiation in spinal cord	1/159	40/18248	0.295618	0.463951	ENSSSCG00000004755	DLL4	1
BP	GO:0044788	modulation by host of viral process	1/159	40/18248	0.295618	0.463951	ENSSSCG00000011727	PTX3	1
BP	GO:0050919	negative chemotaxis	1/159	40/18248	0.295618	0.463951	ENSSSCG00000015398	SEMA3A	1
BP	GO:0051196	regulation of coenzyme metabolic process	1/159	40/18248	0.295618	0.463951	ENSSSCG00000024166	SLC2A6	1
BP	GO:0060324	face development	1/159	40/18248	0.295618	0.463951	ENSSSCG00000008841	PDGFRA	1
BP	GO:0072132	mesenchyme morphogenesis	1/159	40/18248	0.295618	0.463951	ENSSSCG00000027060	TBX2	1
BP	GO:1903556	negative regulation of tumor necrosis factor superfamily cytokine production	1/159	40/18248	0.295618	0.463951	ENSSSCG00000020906	GHSR	1
BP	GO:2000677	regulation of transcription regulatory region DNA binding	1/159	40/18248	0.295618	0.463951	ENSSSCG00000040961	LIF	1
BP	GO:2001169	regulation of ATP biosynthetic process	1/159	40/18248	0.295618	0.463951	ENSSSCG00000024166	SLC2A6	1
BP	GO:2001238	positive regulation of extrinsic apoptotic signaling pathway	1/159	40/18248	0.295618	0.463951	ENSSSCG00000035077	INHBA	1
BP	GO:0007409	axonogenesis	4/159	317/18248	0.298923	0.468824	ENSSSCG00000011791/ENSSSCG00000015398/ENSSSCG00000037494/ENSSSCG00000012724	MAP3K13/SEMA3A/SPTBN4/SLITRK2	4
BP	GO:0002706	regulation of lymphocyte mediated immunity	2/159	126/18248	0.30046	0.468909	ENSSSCG00000004334/ENSSSCG00000031615	MAP3K7/SERPINB9	2
BP	GO:0008016	regulation of heart contraction	2/159	126/18248	0.30046	0.468909	ENSSSCG00000038149/ENSSSCG00000037494	KCNE4/SPTBN4	2
BP	GO:0060249	anatomical structure homeostasis	4/159	318/18248	0.30088	0.468909	ENSSSCG00000035355/ENSSSCG00000015136/ENSSSCG00000037755/ENSSSCG00000005490	F2R/UBASH3B/NSMCE2/WHRN	4
BP	GO:0001895	retina homeostasis	1/159	41/18248	0.301769	0.468909	ENSSSCG00000005490	WHRN	1
BP	GO:0002704	negative regulation of leukocyte mediated immunity	1/159	41/18248	0.301769	0.468909	ENSSSCG00000031615	SERPINB9	1
BP	GO:0007585	respiratory gaseous exchange	1/159	41/18248	0.301769	0.468909	ENSSSCG00000034167	SLC5A3	1
BP	GO:0009190	cyclic nucleotide biosynthetic process	1/159	41/18248	0.301769	0.468909	ENSSSCG00000027952	ADCY5	1
BP	GO:0014896	muscle hypertrophy	1/159	41/18248	0.301769	0.468909	ENSSSCG00000025924	IGFBP5	1
BP	GO:0014897	striated muscle hypertrophy	1/159	41/18248	0.301769	0.468909	ENSSSCG00000025924	IGFBP5	1
BP	GO:0038066	p38MAPK cascade	1/159	41/18248	0.301769	0.468909	ENSSSCG00000010831	DUSP10	1
BP	GO:0042267	natural killer cell mediated cytotoxicity	1/159	41/18248	0.301769	0.468909	ENSSSCG00000031615	SERPINB9	1
BP	GO:0050709	negative regulation of protein secretion	1/159	41/18248	0.301769	0.468909	ENSSSCG00000035355	F2R	1
BP	GO:0060119	inner ear receptor cell development	1/159	41/18248	0.301769	0.468909	ENSSSCG00000005490	WHRN	1
BP	GO:0060337	type I interferon signaling pathway	1/159	41/18248	0.301769	0.468909	ENSSSCG00000032591	ENSSSCG00000032591	1
BP	GO:0010942	positive regulation of cell death	5/159	419/18248	0.302203	0.469273	ENSSSCG00000035355/ENSSSCG00000043781/ENSSSCG00000035077/ENSSSCG00000007463/ENSSSCG00000016018	F2R/RHOB/INHBA/PTGIS/FRZB	5
BP	GO:0071214	cellular response to abiotic stimulus	3/159	221/18248	0.302974	0.469389	ENSSSCG00000012332/ENSSSCG00000027030/ENSSSCG00000043781	WNK3/BDKRB2/RHOB	3
BP	GO:0104004	cellular response to environmental stimulus	3/159	221/18248	0.302974	0.469389	ENSSSCG00000012332/ENSSSCG00000027030/ENSSSCG00000043781	WNK3/BDKRB2/RHOB	3
BP	GO:0110053	regulation of actin filament organization	3/159	221/18248	0.302974	0.469389	ENSSSCG00000005440/ENSSSCG00000005975/ENSSSCG00000037494	ENSSSCG00000005440/MTSS1/SPTBN4	3
BP	GO:0043112	receptor metabolic process	2/159	127/18248	0.303675	0.469389	ENSSSCG00000009956/ENSSSCG00000016031	GRK3/CALCRL	2
BP	GO:0043433	negative regulation of DNA binding transcription factor activity	2/159	127/18248	0.303675	0.469389	ENSSSCG00000007463/ENSSSCG00000015584	PTGIS/PROX1	2
BP	GO:0050679	positive regulation of epithelial cell proliferation	2/159	127/18248	0.303675	0.469389	ENSSSCG00000007350/ENSSSCG00000015584	PPP1R16B/PROX1	2
BP	GO:1901991	negative regulation of mitotic cell cycle phase transition	2/159	127/18248	0.303675	0.469389	ENSSSCG00000035077/ENSSSCG00000001131	INHBA/BTN2A2	2
BP	GO:0071695	anatomical structure maturation	2/159	128/18248	0.306888	0.471528	ENSSSCG00000011791/ENSSSCG00000037494	MAP3K13/SPTBN4	2
BP	GO:1902904	negative regulation of supramolecular fiber organization	2/159	128/18248	0.306888	0.471528	ENSSSCG00000032956/ENSSSCG00000037494	BMERB1/SPTBN4	2
BP	GO:1905475	regulation of protein localization to membrane	2/159	128/18248	0.306888	0.471528	ENSSSCG00000034167/ENSSSCG00000012332	SLC5A3/WNK3	2
BP	GO:2001242	regulation of intrinsic apoptotic signaling pathway	2/159	128/18248	0.306888	0.471528	ENSSSCG00000014898/ENSSSCG00000027030	DDIAS/BDKRB2	2
BP	GO:0048872	homeostasis of number of cells	3/159	223/18248	0.307734	0.471528	ENSSSCG00000040183/ENSSSCG00000035355/ENSSSCG00000035077	CDK6/F2R/INHBA	3
BP	GO:0007032	endosome organization	1/159	42/18248	0.307867	0.471528	ENSSSCG00000010370	ENSSSCG00000010370	1
BP	GO:0010824	regulation of centrosome duplication	1/159	42/18248	0.307867	0.471528	ENSSSCG00000028821	SASS6	1
BP	GO:0032757	positive regulation of interleukin-8 production	1/159	42/18248	0.307867	0.471528	ENSSSCG00000035355	F2R	1
BP	GO:0035773	insulin secretion involved in cellular response to glucose stimulus	1/159	42/18248	0.307867	0.471528	ENSSSCG00000027952	ADCY5	1
BP	GO:0042246	tissue regeneration	1/159	42/18248	0.307867	0.471528	ENSSSCG00000010831	DUSP10	1
BP	GO:0045599	negative regulation of fat cell differentiation	1/159	42/18248	0.307867	0.471528	ENSSSCG00000004193	ENPP1	1
BP	GO:0046626	regulation of insulin receptor signaling pathway	1/159	42/18248	0.307867	0.471528	ENSSSCG00000004193	ENPP1	1
BP	GO:0050766	positive regulation of phagocytosis	1/159	42/18248	0.307867	0.471528	ENSSSCG00000011727	PTX3	1
BP	GO:1904427	positive regulation of calcium ion transmembrane transport	1/159	42/18248	0.307867	0.471528	ENSSSCG00000035355	F2R	1
BP	GO:0010876	lipid localization	4/159	322/18248	0.308723	0.472531	ENSSSCG00000009216/ENSSSCG00000004193/ENSSSCG00000027030/ENSSSCG00000035077	SPP1/ENPP1/BDKRB2/INHBA	4
BP	GO:0042129	regulation of T cell proliferation	2/159	129/18248	0.310099	0.47402	ENSSSCG00000001131/ENSSSCG00000015487	BTN2A2/TNFSF18	2
BP	GO:0051494	negative regulation of cytoskeleton organization	2/159	129/18248	0.310099	0.47402	ENSSSCG00000032956/ENSSSCG00000037494	BMERB1/SPTBN4	2
BP	GO:0097193	intrinsic apoptotic signaling pathway	3/159	225/18248	0.312497	0.475519	ENSSSCG00000038521/ENSSSCG00000014898/ENSSSCG00000027030	CHAC1/DDIAS/BDKRB2	3
BP	GO:0140014	mitotic nuclear division	3/159	225/18248	0.312497	0.475519	ENSSSCG00000029160/ENSSSCG00000037755/ENSSSCG00000008090	ENSSSCG00000029160/NSMCE2/IL1A	3
BP	GO:0018205	peptidyl-lysine modification	4/159	324/18248	0.312653	0.475519	ENSSSCG00000004334/ENSSSCG00000040961/ENSSSCG00000037755/ENSSSCG00000011048	MAP3K7/LIF/NSMCE2/SUV39H2	4
BP	GO:0048754	branching morphogenesis of an epithelial tube	2/159	130/18248	0.313306	0.475519	ENSSSCG00000027060/ENSSSCG00000004755	TBX2/DLL4	2
BP	GO:0051099	positive regulation of binding	2/159	130/18248	0.313306	0.475519	ENSSSCG00000022952/ENSSSCG00000039998	NMD3/CLIC2	2
BP	GO:0002042	cell migration involved in sprouting angiogenesis	1/159	43/18248	0.313912	0.475519	ENSSSCG00000004755	DLL4	1
BP	GO:0002228	natural killer cell mediated immunity	1/159	43/18248	0.313912	0.475519	ENSSSCG00000031615	SERPINB9	1
BP	GO:0002720	positive regulation of cytokine production involved in immune response	1/159	43/18248	0.313912	0.475519	ENSSSCG00000004334	MAP3K7	1
BP	GO:0035306	positive regulation of dephosphorylation	1/159	43/18248	0.313912	0.475519	ENSSSCG00000007350	PPP1R16B	1
BP	GO:0045685	regulation of glial cell differentiation	1/159	43/18248	0.313912	0.475519	ENSSSCG00000040961	LIF	1
BP	GO:0048247	lymphocyte chemotaxis	1/159	43/18248	0.313912	0.475519	ENSSSCG00000016254	ENSSSCG00000016254	1
BP	GO:0060688	regulation of morphogenesis of a branching structure	1/159	43/18248	0.313912	0.475519	ENSSSCG00000011791	MAP3K13	1
BP	GO:0071357	cellular response to type I interferon	1/159	43/18248	0.313912	0.475519	ENSSSCG00000032591	ENSSSCG00000032591	1
BP	GO:1903078	positive regulation of protein localization to plasma membrane	1/159	43/18248	0.313912	0.475519	ENSSSCG00000012332	WNK3	1
BP	GO:0070588	calcium ion transmembrane transport	3/159	226/18248	0.314879	0.476678	ENSSSCG00000035355/ENSSSCG00000015136/ENSSSCG00000039998	F2R/UBASH3B/CLIC2	3
BP	GO:0099504	synaptic vesicle cycle	2/159	131/18248	0.31651	0.478839	ENSSSCG00000015401/ENSSSCG00000012276	PCLO/SYN1	2
BP	GO:0021700	developmental maturation	3/159	227/18248	0.317262	0.479668	ENSSSCG00000011791/ENSSSCG00000006023/ENSSSCG00000037494	MAP3K13/SYBU/SPTBN4	3
BP	GO:0050865	regulation of cell activation	5/159	429/18248	0.319265	0.480264	ENSSSCG00000015136/ENSSSCG00000008841/ENSSSCG00000001131/ENSSSCG00000015487/ENSSSCG00000010831	UBASH3B/PDGFRA/BTN2A2/TNFSF18/DUSP10	5
BP	GO:0001947	heart looping	1/159	44/18248	0.319904	0.480264	ENSSSCG00000027060	TBX2	1
BP	GO:0030834	regulation of actin filament depolymerization	1/159	44/18248	0.319904	0.480264	ENSSSCG00000037494	SPTBN4	1
BP	GO:0043407	negative regulation of MAP kinase activity	1/159	44/18248	0.319904	0.480264	ENSSSCG00000010831	DUSP10	1
BP	GO:0043502	regulation of muscle adaptation	1/159	44/18248	0.319904	0.480264	ENSSSCG00000025924	IGFBP5	1
BP	GO:0046148	pigment biosynthetic process	1/159	44/18248	0.319904	0.480264	ENSSSCG00000037077	SHMT2	1
BP	GO:0046579	positive regulation of Ras protein signal transduction	1/159	44/18248	0.319904	0.480264	ENSSSCG00000035355	F2R	1
BP	GO:0046847	filopodium assembly	1/159	44/18248	0.319904	0.480264	ENSSSCG00000005440	ENSSSCG00000005440	1
BP	GO:0051289	protein homotetramerization	1/159	44/18248	0.319904	0.480264	ENSSSCG00000037077	SHMT2	1
BP	GO:0061647	histone H3-K9 modification	1/159	44/18248	0.319904	0.480264	ENSSSCG00000011048	SUV39H2	1
BP	GO:0086003	cardiac muscle cell contraction	1/159	44/18248	0.319904	0.480264	ENSSSCG00000038149	KCNE4	1
BP	GO:0033993	response to lipid	5/159	431/18248	0.322692	0.48354	ENSSSCG00000009216/ENSSSCG00000035355/ENSSSCG00000027060/ENSSSCG00000027952/ENSSSCG00000010831	SPP1/F2R/TBX2/ADCY5/DUSP10	5
BP	GO:0044089	positive regulation of cellular component biogenesis	5/159	431/18248	0.322692	0.48354	ENSSSCG00000021206/ENSSSCG00000005975/ENSSSCG00000028821/ENSSSCG00000015584/ENSSSCG00000012724	IL1RAP/MTSS1/SASS6/PROX1/SLITRK2	5
BP	GO:0009913	epidermal cell differentiation	2/159	133/18248	0.322909	0.48354	ENSSSCG00000005490/ENSSSCG00000000443	WHRN/GLI1	2
BP	GO:0042180	cellular ketone metabolic process	2/159	133/18248	0.322909	0.48354	ENSSSCG00000012871/ENSSSCG00000015584	FGF19/PROX1	2
BP	GO:0016055	Wnt signaling pathway	4/159	330/18248	0.324469	0.485259	ENSSSCG00000015036/ENSSSCG00000000443/ENSSSCG00000049415/ENSSSCG00000016018	ENSSSCG00000015036/GLI1/ENSSSCG00000049415/FRZB	4
BP	GO:0051301	cell division	4/159	330/18248	0.324469	0.485259	ENSSSCG00000023894/ENSSSCG00000008090/ENSSSCG00000043781/ENSSSCG00000027206	AKNA/IL1A/RHOB/PARD6B	4
BP	GO:0002763	positive regulation of myeloid leukocyte differentiation	1/159	45/18248	0.325844	0.48577	ENSSSCG00000040961	LIF	1
BP	GO:0006023	aminoglycan biosynthetic process	1/159	45/18248	0.325844	0.48577	ENSSSCG00000005992	SHAS2	1
BP	GO:0016574	histone ubiquitination	1/159	45/18248	0.325844	0.48577	ENSSSCG00000013517	UHRF1	1
BP	GO:0043113	receptor clustering	1/159	45/18248	0.325844	0.48577	ENSSSCG00000032722	GLRB	1
BP	GO:0050885	neuromuscular process controlling balance	1/159	45/18248	0.325844	0.48577	ENSSSCG00000027952	ADCY5	1
BP	GO:0009205	purine ribonucleoside triphosphate metabolic process	3/159	231/18248	0.326796	0.486881	ENSSSCG00000037077/ENSSSCG00000004193/ENSSSCG00000024166	SHMT2/ENPP1/SLC2A6	3
BP	GO:0002819	regulation of adaptive immune response	2/159	135/18248	0.329292	0.489669	ENSSSCG00000004334/ENSSSCG00000010831	MAP3K7/DUSP10	2
BP	GO:0035725	sodium ion transmembrane transport	2/159	135/18248	0.329292	0.489669	ENSSSCG00000012332/ENSSSCG00000038584	WNK3/FGF12	2
BP	GO:0045619	regulation of lymphocyte differentiation	2/159	135/18248	0.329292	0.489669	ENSSSCG00000001131/ENSSSCG00000010831	BTN2A2/DUSP10	2
BP	GO:0198738	cell-cell signaling by wnt	4/159	333/18248	0.33039	0.490197	ENSSSCG00000015036/ENSSSCG00000000443/ENSSSCG00000049415/ENSSSCG00000016018	ENSSSCG00000015036/GLI1/ENSSSCG00000049415/FRZB	4
BP	GO:0008333	endosome to lysosome transport	1/159	46/18248	0.331733	0.490197	ENSSSCG00000043781	RHOB	1
BP	GO:0021766	hippocampus development	1/159	46/18248	0.331733	0.490197	ENSSSCG00000015584	PROX1	1
BP	GO:0042130	negative regulation of T cell proliferation	1/159	46/18248	0.331733	0.490197	ENSSSCG00000001131	BTN2A2	1
BP	GO:0045453	bone resorption	1/159	46/18248	0.331733	0.490197	ENSSSCG00000015136	UBASH3B	1
BP	GO:0045600	positive regulation of fat cell differentiation	1/159	46/18248	0.331733	0.490197	ENSSSCG00000016018	FRZB	1
BP	GO:0046854	phosphatidylinositol phosphorylation	1/159	46/18248	0.331733	0.490197	ENSSSCG00000003909	ENSSSCG00000003909	1
BP	GO:0050854	regulation of antigen receptor-mediated signaling pathway	1/159	46/18248	0.331733	0.490197	ENSSSCG00000001131	BTN2A2	1
BP	GO:0061005	cell differentiation involved in kidney development	1/159	46/18248	0.331733	0.490197	ENSSSCG00000040961	LIF	1
BP	GO:1903201	regulation of oxidative stress-induced cell death	1/159	46/18248	0.331733	0.490197	ENSSSCG00000021205	STK26	1
BP	GO:0009150	purine ribonucleotide metabolic process	4/159	334/18248	0.332365	0.490682	ENSSSCG00000037077/ENSSSCG00000004193/ENSSSCG00000027952/ENSSSCG00000024166	SHMT2/ENPP1/ADCY5/SLC2A6	4
BP	GO:0043281	regulation of cysteine-type endopeptidase activity involved in apoptotic process	2/159	136/18248	0.332478	0.490682	ENSSSCG00000035355/ENSSSCG00000031615	F2R/SERPINB9	2
BP	GO:0048812	neuron projection morphogenesis	5/159	438/18248	0.334722	0.491715	ENSSSCG00000005440/ENSSSCG00000011791/ENSSSCG00000015398/ENSSSCG00000037494/ENSSSCG00000012724	ENSSSCG00000005440/MAP3K13/SEMA3A/SPTBN4/SLITRK2	5
BP	GO:0030178	negative regulation of Wnt signaling pathway	2/159	137/18248	0.33566	0.491715	ENSSSCG00000000443/ENSSSCG00000016018	GLI1/FRZB	2
BP	GO:1901988	negative regulation of cell cycle phase transition	2/159	137/18248	0.33566	0.491715	ENSSSCG00000035077/ENSSSCG00000001131	INHBA/BTN2A2	2
BP	GO:0010720	positive regulation of cell development	4/159	336/18248	0.336317	0.491715	ENSSSCG00000040961/ENSSSCG00000011791/ENSSSCG00000015398/ENSSSCG00000015584	LIF/MAP3K13/SEMA3A/PROX1	4
BP	GO:0002792	negative regulation of peptide secretion	1/159	47/18248	0.33757	0.491715	ENSSSCG00000035355	F2R	1
BP	GO:0030071	regulation of mitotic metaphase/anaphase transition	1/159	47/18248	0.33757	0.491715	ENSSSCG00000037755	NSMCE2	1
BP	GO:0030837	negative regulation of actin filament polymerization	1/159	47/18248	0.33757	0.491715	ENSSSCG00000037494	SPTBN4	1
BP	GO:0032233	positive regulation of actin filament bundle assembly	1/159	47/18248	0.33757	0.491715	ENSSSCG00000005975	MTSS1	1
BP	GO:0043154	negative regulation of cysteine-type endopeptidase activity involved in apoptotic process	1/159	47/18248	0.33757	0.491715	ENSSSCG00000031615	SERPINB9	1
BP	GO:0046173	polyol biosynthetic process	1/159	47/18248	0.33757	0.491715	ENSSSCG00000009594	SPTLC1	1
BP	GO:0048708	astrocyte differentiation	1/159	47/18248	0.33757	0.491715	ENSSSCG00000040961	LIF	1
BP	GO:0050771	negative regulation of axonogenesis	1/159	47/18248	0.33757	0.491715	ENSSSCG00000015398	SEMA3A	1
BP	GO:0050891	multicellular organismal water homeostasis	1/159	47/18248	0.33757	0.491715	ENSSSCG00000005992	SHAS2	1
BP	GO:0051145	smooth muscle cell differentiation	1/159	47/18248	0.33757	0.491715	ENSSSCG00000027060	TBX2	1
BP	GO:0051149	positive regulation of muscle cell differentiation	1/159	47/18248	0.33757	0.491715	ENSSSCG00000015584	PROX1	1
BP	GO:0060042	retina morphogenesis in camera-type eye	1/159	47/18248	0.33757	0.491715	ENSSSCG00000015584	PROX1	1
BP	GO:0061371	determination of heart left/right asymmetry	1/159	47/18248	0.33757	0.491715	ENSSSCG00000027060	TBX2	1
BP	GO:1901019	regulation of calcium ion transmembrane transporter activity	1/159	47/18248	0.33757	0.491715	ENSSSCG00000039998	CLIC2	1
BP	GO:1901570	fatty acid derivative biosynthetic process	1/159	47/18248	0.33757	0.491715	ENSSSCG00000007463	PTGIS	1
BP	GO:2000242	negative regulation of reproductive process	1/159	47/18248	0.33757	0.491715	ENSSSCG00000040961	LIF	1
BP	GO:2000736	regulation of stem cell differentiation	1/159	47/18248	0.33757	0.491715	ENSSSCG00000008841	PDGFRA	1
BP	GO:1901615	organic hydroxy compound metabolic process	4/159	337/18248	0.338294	0.492464	ENSSSCG00000034167/ENSSSCG00000009594/ENSSSCG00000012871/ENSSSCG00000015584	SLC5A3/SPTLC1/FGF19/PROX1	4
BP	GO:0009144	purine nucleoside triphosphate metabolic process	3/159	236/18248	0.338714	0.492644	ENSSSCG00000037077/ENSSSCG00000004193/ENSSSCG00000024166	SHMT2/ENPP1/SLC2A6	3
BP	GO:0090257	regulation of muscle system process	2/159	138/18248	0.338837	0.492644	ENSSSCG00000025924/ENSSSCG00000035355	IGFBP5/F2R	2
BP	GO:0048588	developmental cell growth	2/159	139/18248	0.342009	0.494499	ENSSSCG00000011791/ENSSSCG00000015398	MAP3K13/SEMA3A	2
BP	GO:0001523	retinoid metabolic process	1/159	48/18248	0.343357	0.494499	ENSSSCG00000032803	CYP2S1	1
BP	GO:0003407	neural retina development	1/159	48/18248	0.343357	0.494499	ENSSSCG00000004755	DLL4	1
BP	GO:0007062	sister chromatid cohesion	1/159	48/18248	0.343357	0.494499	ENSSSCG00000037755	NSMCE2	1
BP	GO:0007091	metaphase/anaphase transition of mitotic cell cycle	1/159	48/18248	0.343357	0.494499	ENSSSCG00000037755	NSMCE2	1
BP	GO:0008088	axo-dendritic transport	1/159	48/18248	0.343357	0.494499	ENSSSCG00000006023	SYBU	1
BP	GO:0010965	regulation of mitotic sister chromatid separation	1/159	48/18248	0.343357	0.494499	ENSSSCG00000037755	NSMCE2	1
BP	GO:0033619	membrane protein proteolysis	1/159	48/18248	0.343357	0.494499	ENSSSCG00000033000	TIMP4	1
BP	GO:0050922	negative regulation of chemotaxis	1/159	48/18248	0.343357	0.494499	ENSSSCG00000015398	SEMA3A	1
BP	GO:0060563	neuroepithelial cell differentiation	1/159	48/18248	0.343357	0.494499	ENSSSCG00000005490	WHRN	1
BP	GO:0086001	cardiac muscle cell action potential	1/159	48/18248	0.343357	0.494499	ENSSSCG00000038149	KCNE4	1
BP	GO:2001023	regulation of response to drug	1/159	48/18248	0.343357	0.494499	ENSSSCG00000021205	STK26	1
BP	GO:0009126	purine nucleoside monophosphate metabolic process	3/159	238/18248	0.343478	0.494499	ENSSSCG00000037077/ENSSSCG00000004193/ENSSSCG00000024166	SHMT2/ENPP1/SLC2A6	3
BP	GO:0009167	purine ribonucleoside monophosphate metabolic process	3/159	238/18248	0.343478	0.494499	ENSSSCG00000037077/ENSSSCG00000004193/ENSSSCG00000024166	SHMT2/ENPP1/SLC2A6	3
BP	GO:0009199	ribonucleoside triphosphate metabolic process	3/159	238/18248	0.343478	0.494499	ENSSSCG00000037077/ENSSSCG00000004193/ENSSSCG00000024166	SHMT2/ENPP1/SLC2A6	3
BP	GO:0051604	protein maturation	3/159	238/18248	0.343478	0.494499	ENSSSCG00000038521/ENSSSCG00000014998/ENSSSCG00000014169	CHAC1/AASDHPPT/PCSK1	3
BP	GO:0001819	positive regulation of cytokine production	4/159	340/18248	0.344228	0.495275	ENSSSCG00000004334/ENSSSCG00000021206/ENSSSCG00000035355/ENSSSCG00000008090	MAP3K7/IL1RAP/F2R/IL1A	4
BP	GO:0000724	double-strand break repair via homologous recombination	2/159	140/18248	0.345177	0.496337	ENSSSCG00000037755/ENSSSCG00000029039	NSMCE2/ENSSSCG00000029039	2
BP	GO:0006935	chemotaxis	5/159	445/18248	0.346793	0.498311	ENSSSCG00000008959/ENSSSCG00000008841/ENSSSCG00000015398/ENSSSCG00000016254/ENSSSCG00000004013	CXCL2/PDGFRA/SEMA3A/ENSSSCG00000016254/SMOC2	5
BP	GO:0009566	fertilization	2/159	141/18248	0.34834	0.498311	ENSSSCG00000032722/ENSSSCG00000037494	GLRB/SPTBN4	2
BP	GO:0002011	morphogenesis of an epithelial sheet	1/159	49/18248	0.349094	0.498311	ENSSSCG00000004755	DLL4	1
BP	GO:0003143	embryonic heart tube morphogenesis	1/159	49/18248	0.349094	0.498311	ENSSSCG00000027060	TBX2	1
BP	GO:0030042	actin filament depolymerization	1/159	49/18248	0.349094	0.498311	ENSSSCG00000037494	SPTBN4	1
BP	GO:0030199	collagen fibril organization	1/159	49/18248	0.349094	0.498311	ENSSSCG00000010272	ADAMTS14	1
BP	GO:0045670	regulation of osteoclast differentiation	1/159	49/18248	0.349094	0.498311	ENSSSCG00000015136	UBASH3B	1
BP	GO:0051057	positive regulation of small GTPase mediated signal transduction	1/159	49/18248	0.349094	0.498311	ENSSSCG00000035355	F2R	1
BP	GO:0051445	regulation of meiotic cell cycle	1/159	49/18248	0.349094	0.498311	ENSSSCG00000040961	LIF	1
BP	GO:0070059	intrinsic apoptotic signaling pathway in response to endoplasmic reticulum stress	1/159	49/18248	0.349094	0.498311	ENSSSCG00000038521	CHAC1	1
BP	GO:1900076	regulation of cellular response to insulin stimulus	1/159	49/18248	0.349094	0.498311	ENSSSCG00000004193	ENPP1	1
BP	GO:1904377	positive regulation of protein localization to cell periphery	1/159	49/18248	0.349094	0.498311	ENSSSCG00000012332	WNK3	1
BP	GO:0061564	axon development	4/159	343/18248	0.350164	0.499537	ENSSSCG00000011791/ENSSSCG00000015398/ENSSSCG00000037494/ENSSSCG00000012724	MAP3K13/SEMA3A/SPTBN4/SLITRK2	4
BP	GO:0000725	recombinational repair	2/159	142/18248	0.351498	0.500528	ENSSSCG00000037755/ENSSSCG00000029039	NSMCE2/ENSSSCG00000029039	2
BP	GO:0016051	carbohydrate biosynthetic process	2/159	142/18248	0.351498	0.500528	ENSSSCG00000004193/ENSSSCG00000005992	ENPP1/SHAS2	2
BP	GO:0030833	regulation of actin filament polymerization	2/159	142/18248	0.351498	0.500528	ENSSSCG00000005440/ENSSSCG00000037494	ENSSSCG00000005440/SPTBN4	2
BP	GO:0042330	taxis	5/159	448/18248	0.351976	0.500905	ENSSSCG00000008959/ENSSSCG00000008841/ENSSSCG00000015398/ENSSSCG00000016254/ENSSSCG00000004013	CXCL2/PDGFRA/SEMA3A/ENSSSCG00000016254/SMOC2	5
BP	GO:0120039	plasma membrane bounded cell projection morphogenesis	5/159	449/18248	0.353704	0.501557	ENSSSCG00000005440/ENSSSCG00000011791/ENSSSCG00000015398/ENSSSCG00000037494/ENSSSCG00000012724	ENSSSCG00000005440/MAP3K13/SEMA3A/SPTBN4/SLITRK2	5
BP	GO:0000280	nuclear division	4/159	345/18248	0.354123	0.501557	ENSSSCG00000029160/ENSSSCG00000040961/ENSSSCG00000037755/ENSSSCG00000008090	ENSSSCG00000029160/LIF/NSMCE2/IL1A	4
BP	GO:0006163	purine nucleotide metabolic process	4/159	345/18248	0.354123	0.501557	ENSSSCG00000037077/ENSSSCG00000004193/ENSSSCG00000027952/ENSSSCG00000024166	SHMT2/ENPP1/ADCY5/SLC2A6	4
BP	GO:0001666	response to hypoxia	2/159	143/18248	0.354651	0.501557	ENSSSCG00000011048/ENSSSCG00000007463	SUV39H2/PTGIS	2
BP	GO:0043491	protein kinase B signaling	2/159	143/18248	0.354651	0.501557	ENSSSCG00000025924/ENSSSCG00000001131	IGFBP5/BTN2A2	2
BP	GO:0015909	long-chain fatty acid transport	1/159	50/18248	0.35478	0.501557	ENSSSCG00000027030	BDKRB2	1
BP	GO:0016101	diterpenoid metabolic process	1/159	50/18248	0.35478	0.501557	ENSSSCG00000032803	CYP2S1	1
BP	GO:0051306	mitotic sister chromatid separation	1/159	50/18248	0.35478	0.501557	ENSSSCG00000037755	NSMCE2	1
BP	GO:0060393	regulation of pathway-restricted SMAD protein phosphorylation	1/159	50/18248	0.35478	0.501557	ENSSSCG00000035077	INHBA	1
BP	GO:0071230	cellular response to amino acid stimulus	1/159	50/18248	0.35478	0.501557	ENSSSCG00000008841	PDGFRA	1
BP	GO:1902099	regulation of metaphase/anaphase transition of cell cycle	1/159	50/18248	0.35478	0.501557	ENSSSCG00000037755	NSMCE2	1
BP	GO:0005975	carbohydrate metabolic process	5/159	451/18248	0.357163	0.504307	ENSSSCG00000034167/ENSSSCG00000004193/ENSSSCG00000037468/ENSSSCG00000005992/ENSSSCG00000024166	SLC5A3/ENPP1/GNE/SHAS2/SLC2A6	5
BP	GO:0050863	regulation of T cell activation	3/159	244/18248	0.357754	0.504307	ENSSSCG00000001131/ENSSSCG00000015487/ENSSSCG00000010831	BTN2A2/TNFSF18/DUSP10	3
BP	GO:0006457	protein folding	2/159	144/18248	0.357799	0.504307	ENSSSCG00000012007/ENSSSCG00000029160	HSPA13/ENSSSCG00000029160	2
BP	GO:0007369	gastrulation	2/159	144/18248	0.357799	0.504307	ENSSSCG00000040815/ENSSSCG00000035077	DUSP5/INHBA	2
BP	GO:0036293	response to decreased oxygen levels	2/159	144/18248	0.357799	0.504307	ENSSSCG00000011048/ENSSSCG00000007463	SUV39H2/PTGIS	2
BP	GO:0048858	cell projection morphogenesis	5/159	452/18248	0.358893	0.504671	ENSSSCG00000005440/ENSSSCG00000011791/ENSSSCG00000015398/ENSSSCG00000037494/ENSSSCG00000012724	ENSSSCG00000005440/MAP3K13/SEMA3A/SPTBN4/SLITRK2	5
BP	GO:0001910	regulation of leukocyte mediated cytotoxicity	1/159	51/18248	0.360418	0.504671	ENSSSCG00000031615	SERPINB9	1
BP	GO:0006493	protein O-linked glycosylation	1/159	51/18248	0.360418	0.504671	ENSSSCG00000031701	GXYLT1	1
BP	GO:0006919	activation of cysteine-type endopeptidase activity involved in apoptotic process	1/159	51/18248	0.360418	0.504671	ENSSSCG00000035355	F2R	1
BP	GO:0009408	response to heat	1/159	51/18248	0.360418	0.504671	ENSSSCG00000008090	IL1A	1
BP	GO:0019226	transmission of nerve impulse	1/159	51/18248	0.360418	0.504671	ENSSSCG00000037494	SPTBN4	1
BP	GO:0021536	diencephalon development	1/159	51/18248	0.360418	0.504671	ENSSSCG00000000443	GLI1	1
BP	GO:0030104	water homeostasis	1/159	51/18248	0.360418	0.504671	ENSSSCG00000005992	SHAS2	1
BP	GO:0042733	embryonic digit morphogenesis	1/159	51/18248	0.360418	0.504671	ENSSSCG00000027060	TBX2	1
BP	GO:0044784	metaphase/anaphase transition of cell cycle	1/159	51/18248	0.360418	0.504671	ENSSSCG00000037755	NSMCE2	1
BP	GO:0070830	bicellular tight junction assembly	1/159	51/18248	0.360418	0.504671	ENSSSCG00000009500	CLDN10	1
BP	GO:0046578	regulation of Ras protein signal transduction	2/159	145/18248	0.360941	0.505102	ENSSSCG00000035355/ENSSSCG00000029541	F2R/PSD2	2
BP	GO:0006310	DNA recombination	3/159	246/18248	0.362504	0.506687	ENSSSCG00000037755/ENSSSCG00000029039/ENSSSCG00000001137	NSMCE2/ENSSSCG00000029039/H1-3	3
BP	GO:0009101	glycoprotein biosynthetic process	3/159	246/18248	0.362504	0.506687	ENSSSCG00000009403/ENSSSCG00000031701/ENSSSCG00000005383	ITM2B/GXYLT1/ALG2	3
BP	GO:0009259	ribonucleotide metabolic process	4/159	350/18248	0.36402	0.507958	ENSSSCG00000037077/ENSSSCG00000004193/ENSSSCG00000027952/ENSSSCG00000024166	SHMT2/ENPP1/ADCY5/SLC2A6	4
BP	GO:0016573	histone acetylation	2/159	146/18248	0.364077	0.507958	ENSSSCG00000004334/ENSSSCG00000040961	MAP3K7/LIF	2
BP	GO:0003281	ventricular septum development	1/159	52/18248	0.366006	0.507958	ENSSSCG00000015584	PROX1	1
BP	GO:0006805	xenobiotic metabolic process	1/159	52/18248	0.366006	0.507958	ENSSSCG00000003006	CYP2B6B	1
BP	GO:0007422	peripheral nervous system development	1/159	52/18248	0.366006	0.507958	ENSSSCG00000034167	SLC5A3	1
BP	GO:0032526	response to retinoic acid	1/159	52/18248	0.366006	0.507958	ENSSSCG00000027060	TBX2	1
BP	GO:0035065	regulation of histone acetylation	1/159	52/18248	0.366006	0.507958	ENSSSCG00000040961	LIF	1
BP	GO:0042982	amyloid precursor protein metabolic process	1/159	52/18248	0.366006	0.507958	ENSSSCG00000009403	ITM2B	1
BP	GO:0048663	neuron fate commitment	1/159	52/18248	0.366006	0.507958	ENSSSCG00000004755	DLL4	1
BP	GO:0051193	regulation of cofactor metabolic process	1/159	52/18248	0.366006	0.507958	ENSSSCG00000024166	SLC2A6	1
BP	GO:0072678	T cell migration	1/159	52/18248	0.366006	0.507958	ENSSSCG00000036036	XG	1
BP	GO:2000117	negative regulation of cysteine-type endopeptidase activity	1/159	52/18248	0.366006	0.507958	ENSSSCG00000031615	SERPINB9	1
BP	GO:0019722	calcium-mediated signaling	2/159	147/18248	0.367208	0.508483	ENSSSCG00000012103/ENSSSCG00000039998	ENSSSCG00000012103/CLIC2	2
BP	GO:0048469	cell maturation	2/159	147/18248	0.367208	0.508483	ENSSSCG00000011791/ENSSSCG00000037494	MAP3K13/SPTBN4	2
BP	GO:0097529	myeloid leukocyte migration	2/159	147/18248	0.367208	0.508483	ENSSSCG00000036036/ENSSSCG00000016254	XG/ENSSSCG00000016254	2
BP	GO:0006790	sulfur compound metabolic process	3/159	248/18248	0.367249	0.508483	ENSSSCG00000038521/ENSSSCG00000004193/ENSSSCG00000039998	CHAC1/ENPP1/CLIC2	3
BP	GO:0006475	internal protein amino acid acetylation	2/159	148/18248	0.370332	0.511847	ENSSSCG00000004334/ENSSSCG00000040961	MAP3K7/LIF	2
BP	GO:0018393	internal peptidyl-lysine acetylation	2/159	148/18248	0.370332	0.511847	ENSSSCG00000004334/ENSSSCG00000040961	MAP3K7/LIF	2
BP	GO:0071897	DNA biosynthetic process	2/159	148/18248	0.370332	0.511847	ENSSSCG00000032903/ENSSSCG00000004013	FAAP20/SMOC2	2
BP	GO:0009187	cyclic nucleotide metabolic process	1/159	53/18248	0.371546	0.51232	ENSSSCG00000027952	ADCY5	1
BP	GO:0030858	positive regulation of epithelial cell differentiation	1/159	53/18248	0.371546	0.51232	ENSSSCG00000040961	LIF	1
BP	GO:0050772	positive regulation of axonogenesis	1/159	53/18248	0.371546	0.51232	ENSSSCG00000011791	MAP3K13	1
BP	GO:0099175	regulation of postsynapse organization	1/159	53/18248	0.371546	0.51232	ENSSSCG00000021206	IL1RAP	1
BP	GO:0010001	glial cell differentiation	2/159	149/18248	0.373451	0.514343	ENSSSCG00000040961/ENSSSCG00000010831	LIF/DUSP10	2
BP	GO:1903532	positive regulation of secretion by cell	2/159	149/18248	0.373451	0.514343	ENSSSCG00000009216/ENSSSCG00000008090	SPP1/IL1A	2
BP	GO:0033674	positive regulation of kinase activity	4/159	356/18248	0.375891	0.516861	ENSSSCG00000004334/ENSSSCG00000011791/ENSSSCG00000008841/ENSSSCG00000015584	MAP3K7/MAP3K13/PDGFRA/PROX1	4
BP	GO:0060562	epithelial tube morphogenesis	3/159	252/18248	0.376722	0.516861	ENSSSCG00000027060/ENSSSCG00000043781/ENSSSCG00000004755	TBX2/RHOB/DLL4	3
BP	GO:0000281	mitotic cytokinesis	1/159	54/18248	0.377038	0.516861	ENSSSCG00000043781	RHOB	1
BP	GO:0002532	production of molecular mediator involved in inflammatory response	1/159	54/18248	0.377038	0.516861	ENSSSCG00000010831	DUSP10	1
BP	GO:0032370	positive regulation of lipid transport	1/159	54/18248	0.377038	0.516861	ENSSSCG00000009216	SPP1	1
BP	GO:0051784	negative regulation of nuclear division	1/159	54/18248	0.377038	0.516861	ENSSSCG00000040961	LIF	1
BP	GO:0060113	inner ear receptor cell differentiation	1/159	54/18248	0.377038	0.516861	ENSSSCG00000005490	WHRN	1
BP	GO:2000243	positive regulation of reproductive process	1/159	54/18248	0.377038	0.516861	ENSSSCG00000035077	INHBA	1
BP	GO:0006913	nucleocytoplasmic transport	3/159	253/18248	0.379086	0.518353	ENSSSCG00000000534/ENSSSCG00000022952/ENSSSCG00000004262	IPO8/NMD3/KPNA5	3
BP	GO:0009141	nucleoside triphosphate metabolic process	3/159	253/18248	0.379086	0.518353	ENSSSCG00000037077/ENSSSCG00000004193/ENSSSCG00000024166	SHMT2/ENPP1/SLC2A6	3
BP	GO:0009161	ribonucleoside monophosphate metabolic process	3/159	253/18248	0.379086	0.518353	ENSSSCG00000037077/ENSSSCG00000004193/ENSSSCG00000024166	SHMT2/ENPP1/SLC2A6	3
BP	GO:0051169	nuclear transport	3/159	253/18248	0.379086	0.518353	ENSSSCG00000000534/ENSSSCG00000022952/ENSSSCG00000004262	IPO8/NMD3/KPNA5	3
BP	GO:0033500	carbohydrate homeostasis	2/159	151/18248	0.37967	0.518353	ENSSSCG00000025924/ENSSSCG00000027952	IGFBP5/ADCY5	2
BP	GO:0042593	glucose homeostasis	2/159	151/18248	0.37967	0.518353	ENSSSCG00000025924/ENSSSCG00000027952	IGFBP5/ADCY5	2
BP	GO:0043393	regulation of protein binding	2/159	151/18248	0.37967	0.518353	ENSSSCG00000022952/ENSSSCG00000015136	NMD3/UBASH3B	2
BP	GO:0032543	mitochondrial translation	1/159	55/18248	0.382482	0.519778	ENSSSCG00000037077	SHMT2	1
BP	GO:0032963	collagen metabolic process	1/159	55/18248	0.382482	0.519778	ENSSSCG00000035355	F2R	1
BP	GO:0043500	muscle adaptation	1/159	55/18248	0.382482	0.519778	ENSSSCG00000025924	IGFBP5	1
BP	GO:0045123	cellular extravasation	1/159	55/18248	0.382482	0.519778	ENSSSCG00000036036	XG	1
BP	GO:0046605	regulation of centrosome cycle	1/159	55/18248	0.382482	0.519778	ENSSSCG00000028821	SASS6	1
BP	GO:0051781	positive regulation of cell division	1/159	55/18248	0.382482	0.519778	ENSSSCG00000008090	IL1A	1
BP	GO:0071277	cellular response to calcium ion	1/159	55/18248	0.382482	0.519778	ENSSSCG00000013023	RASGRP2	1
BP	GO:1901796	regulation of signal transduction by p53 class mediator	1/159	55/18248	0.382482	0.519778	ENSSSCG00000027030	BDKRB2	1
BP	GO:0032990	cell part morphogenesis	5/159	467/18248	0.384863	0.522711	ENSSSCG00000005440/ENSSSCG00000011791/ENSSSCG00000015398/ENSSSCG00000037494/ENSSSCG00000012724	ENSSSCG00000005440/MAP3K13/SEMA3A/SPTBN4/SLITRK2	5
BP	GO:0042098	T cell proliferation	2/159	153/18248	0.385863	0.523162	ENSSSCG00000001131/ENSSSCG00000015487	BTN2A2/TNFSF18	2
BP	GO:0050870	positive regulation of T cell activation	2/159	153/18248	0.385863	0.523162	ENSSSCG00000001131/ENSSSCG00000010831	BTN2A2/DUSP10	2
BP	GO:2000116	regulation of cysteine-type endopeptidase activity	2/159	153/18248	0.385863	0.523162	ENSSSCG00000035355/ENSSSCG00000031615	F2R/SERPINB9	2
BP	GO:0001676	long-chain fatty acid metabolic process	1/159	56/18248	0.387879	0.523181	ENSSSCG00000003006	CYP2B6B	1
BP	GO:0005977	glycogen metabolic process	1/159	56/18248	0.387879	0.523181	ENSSSCG00000004193	ENPP1	1
BP	GO:0006073	cellular glucan metabolic process	1/159	56/18248	0.387879	0.523181	ENSSSCG00000004193	ENPP1	1
BP	GO:0032414	positive regulation of ion transmembrane transporter activity	1/159	56/18248	0.387879	0.523181	ENSSSCG00000012332	WNK3	1
BP	GO:0044042	glucan metabolic process	1/159	56/18248	0.387879	0.523181	ENSSSCG00000004193	ENPP1	1
BP	GO:0060389	pathway-restricted SMAD protein phosphorylation	1/159	56/18248	0.387879	0.523181	ENSSSCG00000035077	INHBA	1
BP	GO:0070613	regulation of protein processing	1/159	56/18248	0.387879	0.523181	ENSSSCG00000038521	CHAC1	1
BP	GO:0072384	organelle transport along microtubule	1/159	56/18248	0.387879	0.523181	ENSSSCG00000006023	SYBU	1
BP	GO:0097194	execution phase of apoptosis	1/159	56/18248	0.387879	0.523181	ENSSSCG00000007463	PTGIS	1
BP	GO:0008064	regulation of actin polymerization or depolymerization	2/159	154/18248	0.388949	0.523423	ENSSSCG00000005440/ENSSSCG00000037494	ENSSSCG00000005440/SPTBN4	2
BP	GO:0018394	peptidyl-lysine acetylation	2/159	154/18248	0.388949	0.523423	ENSSSCG00000004334/ENSSSCG00000040961	MAP3K7/LIF	2
BP	GO:0030832	regulation of actin filament length	2/159	154/18248	0.388949	0.523423	ENSSSCG00000005440/ENSSSCG00000037494	ENSSSCG00000005440/SPTBN4	2
BP	GO:0060047	heart contraction	2/159	154/18248	0.388949	0.523423	ENSSSCG00000038149/ENSSSCG00000037494	KCNE4/SPTBN4	2
BP	GO:0016311	dephosphorylation	4/159	363/18248	0.389717	0.524156	ENSSSCG00000015136/ENSSSCG00000040815/ENSSSCG00000007350/ENSSSCG00000010831	UBASH3B/DUSP5/PPP1R16B/DUSP10	4
BP	GO:0019693	ribose phosphate metabolic process	4/159	364/18248	0.391689	0.524677	ENSSSCG00000037077/ENSSSCG00000004193/ENSSSCG00000027952/ENSSSCG00000024166	SHMT2/ENPP1/ADCY5/SLC2A6	4
BP	GO:0030041	actin filament polymerization	2/159	155/18248	0.392029	0.524677	ENSSSCG00000005440/ENSSSCG00000037494	ENSSSCG00000005440/SPTBN4	2
BP	GO:0070482	response to oxygen levels	2/159	155/18248	0.392029	0.524677	ENSSSCG00000011048/ENSSSCG00000007463	SUV39H2/PTGIS	2
BP	GO:0002444	myeloid leukocyte mediated immunity	1/159	57/18248	0.393229	0.524677	ENSSSCG00000031615	SERPINB9	1
BP	GO:0002709	regulation of T cell mediated immunity	1/159	57/18248	0.393229	0.524677	ENSSSCG00000004334	MAP3K7	1
BP	GO:0003073	regulation of systemic arterial blood pressure	1/159	57/18248	0.393229	0.524677	ENSSSCG00000035355	F2R	1
BP	GO:0006721	terpenoid metabolic process	1/159	57/18248	0.393229	0.524677	ENSSSCG00000032803	CYP2S1	1
BP	GO:0007631	feeding behavior	1/159	57/18248	0.393229	0.524677	ENSSSCG00000020906	GHSR	1
BP	GO:0014068	positive regulation of phosphatidylinositol 3-kinase signaling	1/159	57/18248	0.393229	0.524677	ENSSSCG00000035355	F2R	1
BP	GO:0046717	acid secretion	1/159	57/18248	0.393229	0.524677	ENSSSCG00000027030	BDKRB2	1
BP	GO:0071479	cellular response to ionizing radiation	1/159	57/18248	0.393229	0.524677	ENSSSCG00000043781	RHOB	1
BP	GO:1900407	regulation of cellular response to oxidative stress	1/159	57/18248	0.393229	0.524677	ENSSSCG00000021205	STK26	1
BP	GO:1903317	regulation of protein maturation	1/159	57/18248	0.393229	0.524677	ENSSSCG00000038521	CHAC1	1
BP	GO:2000756	regulation of peptidyl-lysine acetylation	1/159	57/18248	0.393229	0.524677	ENSSSCG00000040961	LIF	1
BP	GO:0006469	negative regulation of protein kinase activity	2/159	156/18248	0.395102	0.526579	ENSSSCG00000015136/ENSSSCG00000010831	UBASH3B/DUSP10	2
BP	GO:0009108	coenzyme biosynthetic process	2/159	156/18248	0.395102	0.526579	ENSSSCG00000016888/ENSSSCG00000024166	MOCS2/SLC2A6	2
BP	GO:0006631	fatty acid metabolic process	3/159	260/18248	0.395579	0.526618	ENSSSCG00000032803/ENSSSCG00000007463/ENSSSCG00000003006	CYP2S1/PTGIS/CYP2B6B	3
BP	GO:0016032	viral process	3/159	260/18248	0.395579	0.526618	ENSSSCG00000011727/ENSSSCG00000032591/ENSSSCG00000015584	PTX3/ENSSSCG00000032591/PROX1	3
BP	GO:0034404	nucleobase-containing small molecule biosynthetic process	2/159	157/18248	0.398168	0.527265	ENSSSCG00000004193/ENSSSCG00000024166	ENPP1/SLC2A6	2
BP	GO:0006081	cellular aldehyde metabolic process	1/159	58/18248	0.398533	0.527265	ENSSSCG00000010523	HOGA1	1
BP	GO:0006766	vitamin metabolic process	1/159	58/18248	0.398533	0.527265	ENSSSCG00000037077	SHMT2	1
BP	GO:0030808	regulation of nucleotide biosynthetic process	1/159	58/18248	0.398533	0.527265	ENSSSCG00000024166	SLC2A6	1
BP	GO:0032272	negative regulation of protein polymerization	1/159	58/18248	0.398533	0.527265	ENSSSCG00000037494	SPTBN4	1
BP	GO:0032637	interleukin-8 production	1/159	58/18248	0.398533	0.527265	ENSSSCG00000035355	F2R	1
BP	GO:0032677	regulation of interleukin-8 production	1/159	58/18248	0.398533	0.527265	ENSSSCG00000035355	F2R	1
BP	GO:0042490	mechanoreceptor differentiation	1/159	58/18248	0.398533	0.527265	ENSSSCG00000005490	WHRN	1
BP	GO:0050672	negative regulation of lymphocyte proliferation	1/159	58/18248	0.398533	0.527265	ENSSSCG00000001131	BTN2A2	1
BP	GO:0071674	mononuclear cell migration	1/159	58/18248	0.398533	0.527265	ENSSSCG00000016254	ENSSSCG00000016254	1
BP	GO:1900371	regulation of purine nucleotide biosynthetic process	1/159	58/18248	0.398533	0.527265	ENSSSCG00000024166	SLC2A6	1
BP	GO:0002685	regulation of leukocyte migration	2/159	158/18248	0.401227	0.530233	ENSSSCG00000036036/ENSSSCG00000015487	XG/TNFSF18	2
BP	GO:0010810	regulation of cell-substrate adhesion	2/159	158/18248	0.401227	0.530233	ENSSSCG00000040183/ENSSSCG00000011959	CDK6/ABI3BP	2
BP	GO:0002088	lens development in camera-type eye	1/159	59/18248	0.40379	0.531231	ENSSSCG00000015584	PROX1	1
BP	GO:0010507	negative regulation of autophagy	1/159	59/18248	0.40379	0.531231	ENSSSCG00000015085	IL10RA	1
BP	GO:0032945	negative regulation of mononuclear cell proliferation	1/159	59/18248	0.40379	0.531231	ENSSSCG00000001131	BTN2A2	1
BP	GO:0043297	apical junction assembly	1/159	59/18248	0.40379	0.531231	ENSSSCG00000009500	CLDN10	1
BP	GO:0070252	actin-mediated cell contraction	1/159	59/18248	0.40379	0.531231	ENSSSCG00000038149	KCNE4	1
BP	GO:0070509	calcium ion import	1/159	59/18248	0.40379	0.531231	ENSSSCG00000012332	WNK3	1
BP	GO:0072088	nephron epithelium morphogenesis	1/159	59/18248	0.40379	0.531231	ENSSSCG00000040961	LIF	1
BP	GO:1904888	cranial skeletal system development	1/159	59/18248	0.40379	0.531231	ENSSSCG00000008841	PDGFRA	1
BP	GO:0009123	nucleoside monophosphate metabolic process	3/159	264/18248	0.404954	0.532465	ENSSSCG00000037077/ENSSSCG00000004193/ENSSSCG00000024166	SHMT2/ENPP1/SLC2A6	3
BP	GO:1902905	positive regulation of supramolecular fiber organization	2/159	160/18248	0.407323	0.534125	ENSSSCG00000005975/ENSSSCG00000015584	MTSS1/PROX1	2
BP	GO:0001570	vasculogenesis	1/159	60/18248	0.409002	0.534125	ENSSSCG00000005992	SHAS2	1
BP	GO:0001707	mesoderm formation	1/159	60/18248	0.409002	0.534125	ENSSSCG00000035077	INHBA	1
BP	GO:0016239	positive regulation of macroautophagy	1/159	60/18248	0.409002	0.534125	ENSSSCG00000009594	SPTLC1	1
BP	GO:0032411	positive regulation of transporter activity	1/159	60/18248	0.409002	0.534125	ENSSSCG00000012332	WNK3	1
BP	GO:0035050	embryonic heart tube development	1/159	60/18248	0.409002	0.534125	ENSSSCG00000027060	TBX2	1
BP	GO:0046513	ceramide biosynthetic process	1/159	60/18248	0.409002	0.534125	ENSSSCG00000009594	SPTLC1	1
BP	GO:0046834	lipid phosphorylation	1/159	60/18248	0.409002	0.534125	ENSSSCG00000003909	ENSSSCG00000003909	1
BP	GO:0090307	mitotic spindle assembly	1/159	60/18248	0.409002	0.534125	ENSSSCG00000029160	ENSSSCG00000029160	1
BP	GO:1903510	mucopolysaccharide metabolic process	1/159	60/18248	0.409002	0.534125	ENSSSCG00000005992	SHAS2	1
BP	GO:1905818	regulation of chromosome separation	1/159	60/18248	0.409002	0.534125	ENSSSCG00000037755	NSMCE2	1
BP	GO:2000573	positive regulation of DNA biosynthetic process	1/159	60/18248	0.409002	0.534125	ENSSSCG00000004013	SMOC2	1
BP	GO:0072521	purine-containing compound metabolic process	4/159	373/18248	0.409397	0.534125	ENSSSCG00000037077/ENSSSCG00000004193/ENSSSCG00000027952/ENSSSCG00000024166	SHMT2/ENPP1/ADCY5/SLC2A6	4
BP	GO:1903827	regulation of cellular protein localization	4/159	373/18248	0.409397	0.534125	ENSSSCG00000034167/ENSSSCG00000022952/ENSSSCG00000040961/ENSSSCG00000012332	SLC5A3/NMD3/LIF/WNK3	4
BP	GO:0003015	heart process	2/159	162/18248	0.413389	0.537071	ENSSSCG00000038149/ENSSSCG00000037494	KCNE4/SPTBN4	2
BP	GO:0007611	learning or memory	2/159	162/18248	0.413389	0.537071	ENSSSCG00000034364/ENSSSCG00000007603	SPECC1/NPTX2	2
BP	GO:0003151	outflow tract morphogenesis	1/159	61/18248	0.414168	0.537071	ENSSSCG00000027060	TBX2	1
BP	GO:0006112	energy reserve metabolic process	1/159	61/18248	0.414168	0.537071	ENSSSCG00000004193	ENPP1	1
BP	GO:0006487	protein N-linked glycosylation	1/159	61/18248	0.414168	0.537071	ENSSSCG00000005383	ALG2	1
BP	GO:0030500	regulation of bone mineralization	1/159	61/18248	0.414168	0.537071	ENSSSCG00000004193	ENPP1	1
BP	GO:0033047	regulation of mitotic sister chromatid segregation	1/159	61/18248	0.414168	0.537071	ENSSSCG00000037755	NSMCE2	1
BP	GO:0036473	cell death in response to oxidative stress	1/159	61/18248	0.414168	0.537071	ENSSSCG00000021205	STK26	1
BP	GO:0070098	chemokine-mediated signaling pathway	1/159	61/18248	0.414168	0.537071	ENSSSCG00000016254	ENSSSCG00000016254	1
BP	GO:0070664	negative regulation of leukocyte proliferation	1/159	61/18248	0.414168	0.537071	ENSSSCG00000001131	BTN2A2	1
BP	GO:0072028	nephron morphogenesis	1/159	61/18248	0.414168	0.537071	ENSSSCG00000040961	LIF	1
BP	GO:0042110	T cell activation	4/159	377/18248	0.417237	0.539423	ENSSSCG00000001131/ENSSSCG00000015487/ENSSSCG00000004755/ENSSSCG00000010831	BTN2A2/TNFSF18/DLL4/DUSP10	4
BP	GO:0045859	regulation of protein kinase activity	5/159	486/18248	0.417691	0.539423	ENSSSCG00000004334/ENSSSCG00000015136/ENSSSCG00000011791/ENSSSCG00000015584/ENSSSCG00000010831	MAP3K7/UBASH3B/MAP3K13/PROX1/DUSP10	5
BP	GO:0044282	small molecule catabolic process	3/159	270/18248	0.418938	0.539423	ENSSSCG00000037077/ENSSSCG00000014998/ENSSSCG00000010523	SHMT2/AASDHPPT/HOGA1	3
BP	GO:0007029	endoplasmic reticulum organization	1/159	62/18248	0.41929	0.539423	ENSSSCG00000035741	TOR1AIP2	1
BP	GO:0008589	regulation of smoothened signaling pathway	1/159	62/18248	0.41929	0.539423	ENSSSCG00000000443	GLI1	1
BP	GO:0021761	limbic system development	1/159	62/18248	0.41929	0.539423	ENSSSCG00000015584	PROX1	1
BP	GO:0030593	neutrophil chemotaxis	1/159	62/18248	0.41929	0.539423	ENSSSCG00000016254	ENSSSCG00000016254	1
BP	GO:0048332	mesoderm morphogenesis	1/159	62/18248	0.41929	0.539423	ENSSSCG00000035077	INHBA	1
BP	GO:0051153	regulation of striated muscle cell differentiation	1/159	62/18248	0.41929	0.539423	ENSSSCG00000015584	PROX1	1
BP	GO:0051865	protein autoubiquitination	1/159	62/18248	0.41929	0.539423	ENSSSCG00000013517	UHRF1	1
BP	GO:0072332	intrinsic apoptotic signaling pathway by p53 class mediator	1/159	62/18248	0.41929	0.539423	ENSSSCG00000027030	BDKRB2	1
BP	GO:2001021	negative regulation of response to DNA damage stimulus	1/159	62/18248	0.41929	0.539423	ENSSSCG00000014898	DDIAS	1
BP	GO:0002703	regulation of leukocyte mediated immunity	2/159	164/18248	0.419424	0.539423	ENSSSCG00000004334/ENSSSCG00000031615	MAP3K7/SERPINB9	2
BP	GO:0006898	receptor-mediated endocytosis	2/159	164/18248	0.419424	0.539423	ENSSSCG00000009956/ENSSSCG00000016031	GRK3/CALCRL	2
BP	GO:0051047	positive regulation of secretion	2/159	164/18248	0.419424	0.539423	ENSSSCG00000009216/ENSSSCG00000008090	SPP1/IL1A	2
BP	GO:0050900	leukocyte migration	3/159	272/18248	0.423576	0.543995	ENSSSCG00000036036/ENSSSCG00000015487/ENSSSCG00000016254	XG/TNFSF18/ENSSSCG00000016254	3
BP	GO:0006096	glycolytic process	1/159	63/18248	0.424367	0.543995	ENSSSCG00000024166	SLC2A6	1
BP	GO:0032436	positive regulation of proteasomal ubiquitin-dependent protein catabolic process	1/159	63/18248	0.424367	0.543995	ENSSSCG00000029160	ENSSSCG00000029160	1
BP	GO:0061912	selective autophagy	1/159	63/18248	0.424367	0.543995	ENSSSCG00000009594	SPTLC1	1
BP	GO:0098693	regulation of synaptic vesicle cycle	1/159	63/18248	0.424367	0.543995	ENSSSCG00000012276	SYN1	1
BP	GO:1901224	positive regulation of NIK/NF-kappaB signaling	1/159	63/18248	0.424367	0.543995	ENSSSCG00000004334	MAP3K7	1
BP	GO:0050670	regulation of lymphocyte proliferation	2/159	166/18248	0.425428	0.545058	ENSSSCG00000001131/ENSSSCG00000015487	BTN2A2/TNFSF18	2
BP	GO:0055086	nucleobase-containing small molecule metabolic process	5/159	491/18248	0.426293	0.545868	ENSSSCG00000037077/ENSSSCG00000004193/ENSSSCG00000037468/ENSSSCG00000027952/ENSSSCG00000024166	SHMT2/ENPP1/GNE/ADCY5/SLC2A6	5
BP	GO:0015711	organic anion transport	4/159	383/18248	0.428954	0.548056	ENSSSCG00000022925/ENSSSCG00000017262/ENSSSCG00000027030/ENSSSCG00000023186	ENSSSCG00000022925/SLC16A6/BDKRB2/CA4	4
BP	GO:0048285	organelle fission	4/159	383/18248	0.428954	0.548056	ENSSSCG00000029160/ENSSSCG00000040961/ENSSSCG00000037755/ENSSSCG00000008090	ENSSSCG00000029160/LIF/NSMCE2/IL1A	4
BP	GO:0007200	phospholipase C-activating G-protein coupled receptor signaling pathway	1/159	64/18248	0.4294	0.548056	ENSSSCG00000035355	F2R	1
BP	GO:0019915	lipid storage	1/159	64/18248	0.4294	0.548056	ENSSSCG00000004193	ENPP1	1
BP	GO:0031341	regulation of cell killing	1/159	64/18248	0.4294	0.548056	ENSSSCG00000031615	SERPINB9	1
BP	GO:1902882	regulation of response to oxidative stress	1/159	64/18248	0.4294	0.548056	ENSSSCG00000021205	STK26	1
BP	GO:0032944	regulation of mononuclear cell proliferation	2/159	168/18248	0.4314	0.55031	ENSSSCG00000001131/ENSSSCG00000015487	BTN2A2/TNFSF18	2
BP	GO:0006757	ATP generation from ADP	1/159	65/18248	0.434389	0.552924	ENSSSCG00000024166	SLC2A6	1
BP	GO:0035304	regulation of protein dephosphorylation	1/159	65/18248	0.434389	0.552924	ENSSSCG00000007350	PPP1R16B	1
BP	GO:0050764	regulation of phagocytosis	1/159	65/18248	0.434389	0.552924	ENSSSCG00000011727	PTX3	1
BP	GO:0071333	cellular response to glucose stimulus	1/159	65/18248	0.434389	0.552924	ENSSSCG00000027952	ADCY5	1
BP	GO:0017038	protein import	2/159	170/18248	0.437339	0.555609	ENSSSCG00000000534/ENSSSCG00000004262	IPO8/KPNA5	2
BP	GO:0033673	negative regulation of kinase activity	2/159	170/18248	0.437339	0.555609	ENSSSCG00000015136/ENSSSCG00000010831	UBASH3B/DUSP10	2
BP	GO:2001234	negative regulation of apoptotic signaling pathway	2/159	170/18248	0.437339	0.555609	ENSSSCG00000014898/ENSSSCG00000027030	DDIAS/BDKRB2	2
BP	GO:0002367	cytokine production involved in immune response	1/159	66/18248	0.439335	0.555609	ENSSSCG00000004334	MAP3K7	1
BP	GO:0002718	regulation of cytokine production involved in immune response	1/159	66/18248	0.439335	0.555609	ENSSSCG00000004334	MAP3K7	1
BP	GO:0010771	negative regulation of cell morphogenesis involved in differentiation	1/159	66/18248	0.439335	0.555609	ENSSSCG00000015398	SEMA3A	1
BP	GO:0043255	regulation of carbohydrate biosynthetic process	1/159	66/18248	0.439335	0.555609	ENSSSCG00000004193	ENPP1	1
BP	GO:0043535	regulation of blood vessel endothelial cell migration	1/159	66/18248	0.439335	0.555609	ENSSSCG00000004755	DLL4	1
BP	GO:0045445	myoblast differentiation	1/159	66/18248	0.439335	0.555609	ENSSSCG00000027060	TBX2	1
BP	GO:0046887	positive regulation of hormone secretion	1/159	66/18248	0.439335	0.555609	ENSSSCG00000009216	SPP1	1
BP	GO:0051262	protein tetramerization	1/159	66/18248	0.439335	0.555609	ENSSSCG00000037077	SHMT2	1
BP	GO:1901983	regulation of protein acetylation	1/159	66/18248	0.439335	0.555609	ENSSSCG00000040961	LIF	1
BP	GO:0071804	cellular potassium ion transport	2/159	171/18248	0.440297	0.556226	ENSSSCG00000038149/ENSSSCG00000012332	KCNE4/WNK3	2
BP	GO:0071805	potassium ion transmembrane transport	2/159	171/18248	0.440297	0.556226	ENSSSCG00000038149/ENSSSCG00000012332	KCNE4/WNK3	2
BP	GO:0006479	protein methylation	2/159	172/18248	0.443245	0.557611	ENSSSCG00000006267/ENSSSCG00000011048	PCMTD1/SUV39H2	2
BP	GO:0008213	protein alkylation	2/159	172/18248	0.443245	0.557611	ENSSSCG00000006267/ENSSSCG00000011048	PCMTD1/SUV39H2	2
BP	GO:0032496	response to lipopolysaccharide	2/159	172/18248	0.443245	0.557611	ENSSSCG00000035355/ENSSSCG00000010831	F2R/DUSP10	2
BP	GO:0097191	extrinsic apoptotic signaling pathway	2/159	172/18248	0.443245	0.557611	ENSSSCG00000008090/ENSSSCG00000035077	IL1A/INHBA	2
BP	GO:0009060	aerobic respiration	1/159	67/18248	0.444238	0.557611	ENSSSCG00000037077	SHMT2	1
BP	GO:0021954	central nervous system neuron development	1/159	67/18248	0.444238	0.557611	ENSSSCG00000037494	SPTBN4	1
BP	GO:0042475	odontogenesis of dentin-containing tooth	1/159	67/18248	0.444238	0.557611	ENSSSCG00000008841	PDGFRA	1
BP	GO:0045682	regulation of epidermis development	1/159	67/18248	0.444238	0.557611	ENSSSCG00000035077	INHBA	1
BP	GO:0046849	bone remodeling	1/159	67/18248	0.444238	0.557611	ENSSSCG00000015136	UBASH3B	1
BP	GO:0048709	oligodendrocyte differentiation	1/159	67/18248	0.444238	0.557611	ENSSSCG00000010831	DUSP10	1
BP	GO:0071326	cellular response to monosaccharide stimulus	1/159	67/18248	0.444238	0.557611	ENSSSCG00000027952	ADCY5	1
BP	GO:0071331	cellular response to hexose stimulus	1/159	67/18248	0.444238	0.557611	ENSSSCG00000027952	ADCY5	1
BP	GO:0032088	negative regulation of NF-kappaB transcription factor activity	1/159	68/18248	0.449099	0.562833	ENSSSCG00000007463	PTGIS	1
BP	GO:0035023	regulation of Rho protein signal transduction	1/159	68/18248	0.449099	0.562833	ENSSSCG00000035355	F2R	1
BP	GO:0045930	negative regulation of mitotic cell cycle	2/159	174/18248	0.449117	0.562833	ENSSSCG00000035077/ENSSSCG00000001131	INHBA/BTN2A2	2
BP	GO:0006869	lipid transport	3/159	284/18248	0.451128	0.565052	ENSSSCG00000009216/ENSSSCG00000027030/ENSSSCG00000035077	SPP1/BDKRB2/INHBA	3
BP	GO:0031110	regulation of microtubule polymerization or depolymerization	1/159	69/18248	0.453917	0.567336	ENSSSCG00000032956	BMERB1	1
BP	GO:0032092	positive regulation of protein binding	1/159	69/18248	0.453917	0.567336	ENSSSCG00000022952	NMD3	1
BP	GO:0071426	ribonucleoprotein complex export from nucleus	1/159	69/18248	0.453917	0.567336	ENSSSCG00000022952	NMD3	1
BP	GO:0098869	cellular oxidant detoxification	1/159	69/18248	0.453917	0.567336	ENSSSCG00000039998	CLIC2	1
BP	GO:0006473	protein acetylation	2/159	177/18248	0.457859	0.57175	ENSSSCG00000004334/ENSSSCG00000040961	MAP3K7/LIF	2
BP	GO:0003002	regionalization	3/159	287/18248	0.457935	0.57175	ENSSSCG00000000443/ENSSSCG00000039283/ENSSSCG00000004755	GLI1/SIX3/DLL4	3
BP	GO:0071166	ribonucleoprotein complex localization	1/159	70/18248	0.458693	0.572089	ENSSSCG00000022952	NMD3	1
BP	GO:0071346	cellular response to interferon-gamma	1/159	70/18248	0.458693	0.572089	ENSSSCG00000016254	ENSSSCG00000016254	1
BP	GO:0070663	regulation of leukocyte proliferation	2/159	178/18248	0.460756	0.574357	ENSSSCG00000001131/ENSSSCG00000015487	BTN2A2/TNFSF18	2
BP	GO:0002697	regulation of immune effector process	3/159	289/18248	0.462454	0.576124	ENSSSCG00000004334/ENSSSCG00000031615/ENSSSCG00000010831	MAP3K7/SERPINB9/DUSP10	3
BP	GO:0001892	embryonic placenta development	1/159	71/18248	0.463428	0.576124	ENSSSCG00000040961	LIF	1
BP	GO:0035082	axoneme assembly	1/159	71/18248	0.463428	0.576124	ENSSSCG00000016831	SPEF2	1
BP	GO:0050714	positive regulation of protein secretion	1/159	71/18248	0.463428	0.576124	ENSSSCG00000008090	IL1A	1
BP	GO:0034329	cell junction assembly	2/159	179/18248	0.463643	0.576124	ENSSSCG00000009500/ENSSSCG00000027206	CLDN10/PARD6B	2
BP	GO:2001252	positive regulation of chromosome organization	2/159	179/18248	0.463643	0.576124	ENSSSCG00000040961/ENSSSCG00000037755	LIF/NSMCE2	2
BP	GO:0002526	acute inflammatory response	1/159	72/18248	0.468121	0.579544	ENSSSCG00000008090	IL1A	1
BP	GO:0006720	isoprenoid metabolic process	1/159	72/18248	0.468121	0.579544	ENSSSCG00000032803	CYP2S1	1
BP	GO:0021510	spinal cord development	1/159	72/18248	0.468121	0.579544	ENSSSCG00000004755	DLL4	1
BP	GO:0033045	regulation of sister chromatid segregation	1/159	72/18248	0.468121	0.579544	ENSSSCG00000037755	NSMCE2	1
BP	GO:0033209	tumor necrosis factor-mediated signaling pathway	1/159	72/18248	0.468121	0.579544	ENSSSCG00000015487	TNFSF18	1
BP	GO:0046031	ADP metabolic process	1/159	72/18248	0.468121	0.579544	ENSSSCG00000024166	SLC2A6	1
BP	GO:1905954	positive regulation of lipid localization	1/159	72/18248	0.468121	0.579544	ENSSSCG00000009216	SPP1	1
BP	GO:0030098	lymphocyte differentiation	3/159	292/18248	0.469202	0.579952	ENSSSCG00000001131/ENSSSCG00000004755/ENSSSCG00000010831	BTN2A2/DLL4/DUSP10	3
BP	GO:0044403	symbiont process	3/159	292/18248	0.469202	0.579952	ENSSSCG00000011727/ENSSSCG00000032591/ENSSSCG00000015584	PTX3/ENSSSCG00000032591/PROX1	3
BP	GO:0046434	organophosphate catabolic process	2/159	181/18248	0.469391	0.579952	ENSSSCG00000004193/ENSSSCG00000024166	ENPP1/SLC2A6	2
BP	GO:0045664	regulation of neuron differentiation	4/159	404/18248	0.469438	0.579952	ENSSSCG00000011791/ENSSSCG00000015398/ENSSSCG00000015584/ENSSSCG00000040339	MAP3K13/SEMA3A/PROX1/ZFHX2	4
BP	GO:0016485	protein processing	2/159	182/18248	0.472252	0.582238	ENSSSCG00000038521/ENSSSCG00000014169	CHAC1/PCSK1	2
BP	GO:0002456	T cell mediated immunity	1/159	73/18248	0.472774	0.582238	ENSSSCG00000004334	MAP3K7	1
BP	GO:0015908	fatty acid transport	1/159	73/18248	0.472774	0.582238	ENSSSCG00000027030	BDKRB2	1
BP	GO:0060993	kidney morphogenesis	1/159	73/18248	0.472774	0.582238	ENSSSCG00000040961	LIF	1
BP	GO:0072080	nephron tubule development	1/159	73/18248	0.472774	0.582238	ENSSSCG00000040961	LIF	1
BP	GO:2000060	positive regulation of ubiquitin-dependent protein catabolic process	1/159	73/18248	0.472774	0.582238	ENSSSCG00000029160	ENSSSCG00000029160	1
BP	GO:0015672	monovalent inorganic cation transport	4/159	406/18248	0.473243	0.58251	ENSSSCG00000038149/ENSSSCG00000012332/ENSSSCG00000038584/ENSSSCG00000037494	KCNE4/WNK3/FGF12/SPTBN4	4
BP	GO:0001818	negative regulation of cytokine production	2/159	183/18248	0.475103	0.584493	ENSSSCG00000001131/ENSSSCG00000020906	BTN2A2/GHSR	2
BP	GO:0006334	nucleosome assembly	1/159	74/18248	0.477386	0.586996	ENSSSCG00000001137	H1-3	1
BP	GO:0022412	cellular process involved in reproduction in multicellular organism	3/159	296/18248	0.47814	0.587308	ENSSSCG00000011727/ENSSSCG00000035077/ENSSSCG00000016831	PTX3/INHBA/SPEF2	3
BP	GO:0045860	positive regulation of protein kinase activity	3/159	296/18248	0.47814	0.587308	ENSSSCG00000004334/ENSSSCG00000011791/ENSSSCG00000015584	MAP3K7/MAP3K13/PROX1	3
BP	GO:2001233	regulation of apoptotic signaling pathway	3/159	297/18248	0.480364	0.589731	ENSSSCG00000014898/ENSSSCG00000027030/ENSSSCG00000035077	DDIAS/BDKRB2/INHBA	3
BP	GO:0002237	response to molecule of bacterial origin	2/159	185/18248	0.480777	0.589931	ENSSSCG00000035355/ENSSSCG00000010831	F2R/DUSP10	2
BP	GO:0000079	regulation of cyclin-dependent protein serine/threonine kinase activity	1/159	75/18248	0.481959	0.590764	ENSSSCG00000015584	PROX1	1
BP	GO:0110020	regulation of actomyosin structure organization	1/159	75/18248	0.481959	0.590764	ENSSSCG00000015584	PROX1	1
BP	GO:0006813	potassium ion transport	2/159	186/18248	0.483601	0.591851	ENSSSCG00000038149/ENSSSCG00000012332	KCNE4/WNK3	2
BP	GO:0009152	purine ribonucleotide biosynthetic process	2/159	186/18248	0.483601	0.591851	ENSSSCG00000027952/ENSSSCG00000024166	ADCY5/SLC2A6	2
BP	GO:0032271	regulation of protein polymerization	2/159	186/18248	0.483601	0.591851	ENSSSCG00000005440/ENSSSCG00000037494	ENSSSCG00000005440/SPTBN4	2
BP	GO:0009179	purine ribonucleoside diphosphate metabolic process	1/159	76/18248	0.486491	0.59446	ENSSSCG00000024166	SLC2A6	1
BP	GO:0048477	oogenesis	1/159	76/18248	0.486491	0.59446	ENSSSCG00000011727	PTX3	1
BP	GO:0061326	renal tubule development	1/159	76/18248	0.486491	0.59446	ENSSSCG00000040961	LIF	1
BP	GO:0015850	organic hydroxy compound transport	2/159	188/18248	0.489219	0.597482	ENSSSCG00000009216/ENSSSCG00000034167	SPP1/SLC5A3	2
BP	GO:0001909	leukocyte mediated cytotoxicity	1/159	77/18248	0.490984	0.597775	ENSSSCG00000031615	SERPINB9	1
BP	GO:0009135	purine nucleoside diphosphate metabolic process	1/159	77/18248	0.490984	0.597775	ENSSSCG00000024166	SLC2A6	1
BP	GO:0030004	cellular monovalent inorganic cation homeostasis	1/159	77/18248	0.490984	0.597775	ENSSSCG00000008090	IL1A	1
BP	GO:0030203	glycosaminoglycan metabolic process	1/159	77/18248	0.490984	0.597775	ENSSSCG00000005992	SHAS2	1
BP	GO:0051897	positive regulation of protein kinase B signaling	1/159	77/18248	0.490984	0.597775	ENSSSCG00000025924	IGFBP5	1
BP	GO:0070167	regulation of biomineral tissue development	1/159	77/18248	0.490984	0.597775	ENSSSCG00000004193	ENPP1	1
BP	GO:0006486	protein glycosylation	2/159	190/18248	0.494799	0.599781	ENSSSCG00000031701/ENSSSCG00000005383	GXYLT1/ALG2	2
BP	GO:0030522	intracellular receptor signaling pathway	2/159	190/18248	0.494799	0.599781	ENSSSCG00000005385/ENSSSCG00000007463	NR4A3/PTGIS	2
BP	GO:0043413	macromolecule glycosylation	2/159	190/18248	0.494799	0.599781	ENSSSCG00000031701/ENSSSCG00000005383	GXYLT1/ALG2	2
BP	GO:0050890	cognition	2/159	190/18248	0.494799	0.599781	ENSSSCG00000034364/ENSSSCG00000007603	SPECC1/NPTX2	2
BP	GO:0019359	nicotinamide nucleotide biosynthetic process	1/159	78/18248	0.495438	0.599781	ENSSSCG00000024166	SLC2A6	1
BP	GO:0019363	pyridine nucleotide biosynthetic process	1/159	78/18248	0.495438	0.599781	ENSSSCG00000024166	SLC2A6	1
BP	GO:0051817	modification of morphology or physiology of other organism involved in symbiotic interaction	1/159	78/18248	0.495438	0.599781	ENSSSCG00000011727	PTX3	1
BP	GO:0051851	modification by host of symbiont morphology or physiology	1/159	78/18248	0.495438	0.599781	ENSSSCG00000011727	PTX3	1
BP	GO:0060349	bone morphogenesis	1/159	78/18248	0.495438	0.599781	ENSSSCG00000005992	SHAS2	1
BP	GO:0061640	cytoskeleton-dependent cytokinesis	1/159	78/18248	0.495438	0.599781	ENSSSCG00000043781	RHOB	1
BP	GO:1904029	regulation of cyclin-dependent protein kinase activity	1/159	78/18248	0.495438	0.599781	ENSSSCG00000015584	PROX1	1
BP	GO:0006164	purine nucleotide biosynthetic process	2/159	191/18248	0.497575	0.602057	ENSSSCG00000027952/ENSSSCG00000024166	ADCY5/SLC2A6	2
BP	GO:0006405	RNA export from nucleus	1/159	79/18248	0.499853	0.603231	ENSSSCG00000022952	NMD3	1
BP	GO:0009582	detection of abiotic stimulus	1/159	79/18248	0.499853	0.603231	ENSSSCG00000005490	WHRN	1
BP	GO:0010906	regulation of glucose metabolic process	1/159	79/18248	0.499853	0.603231	ENSSSCG00000004193	ENPP1	1
BP	GO:0042752	regulation of circadian rhythm	1/159	79/18248	0.499853	0.603231	ENSSSCG00000015584	PROX1	1
BP	GO:1903076	regulation of protein localization to plasma membrane	1/159	79/18248	0.499853	0.603231	ENSSSCG00000012332	WNK3	1
BP	GO:0009410	response to xenobiotic stimulus	2/159	192/18248	0.500341	0.603231	ENSSSCG00000035077/ENSSSCG00000003006	INHBA/CYP2B6B	2
BP	GO:0051348	negative regulation of transferase activity	2/159	192/18248	0.500341	0.603231	ENSSSCG00000015136/ENSSSCG00000010831	UBASH3B/DUSP10	2
BP	GO:0044419	interspecies interaction between organisms	3/159	307/18248	0.502355	0.605349	ENSSSCG00000011727/ENSSSCG00000032591/ENSSSCG00000015584	PTX3/ENSSSCG00000032591/PROX1	3
BP	GO:0001708	cell fate specification	1/159	80/18248	0.50423	0.605746	ENSSSCG00000027060	TBX2	1
BP	GO:0009581	detection of external stimulus	1/159	80/18248	0.50423	0.605746	ENSSSCG00000005490	WHRN	1
BP	GO:0030316	osteoclast differentiation	1/159	80/18248	0.50423	0.605746	ENSSSCG00000015136	UBASH3B	1
BP	GO:0051224	negative regulation of protein transport	1/159	80/18248	0.50423	0.605746	ENSSSCG00000035355	F2R	1
BP	GO:0051304	chromosome separation	1/159	80/18248	0.50423	0.605746	ENSSSCG00000037755	NSMCE2	1
BP	GO:0071621	granulocyte chemotaxis	1/159	80/18248	0.50423	0.605746	ENSSSCG00000016254	ENSSSCG00000016254	1
BP	GO:0051347	positive regulation of transferase activity	4/159	423/18248	0.505159	0.606243	ENSSSCG00000004334/ENSSSCG00000011791/ENSSSCG00000008841/ENSSSCG00000015584	MAP3K7/MAP3K13/PDGFRA/PROX1	4
BP	GO:1901361	organic cyclic compound catabolic process	4/159	423/18248	0.505159	0.606243	ENSSSCG00000009216/ENSSSCG00000004193/ENSSSCG00000014998/ENSSSCG00000024166	SPP1/ENPP1/AASDHPPT/SLC2A6	4
BP	GO:0051223	regulation of protein transport	3/159	309/18248	0.506697	0.607777	ENSSSCG00000035355/ENSSSCG00000008090/ENSSSCG00000027952	F2R/IL1A/ADCY5	3
BP	GO:0001678	cellular glucose homeostasis	1/159	81/18248	0.508569	0.608471	ENSSSCG00000027952	ADCY5	1
BP	GO:0030148	sphingolipid biosynthetic process	1/159	81/18248	0.508569	0.608471	ENSSSCG00000009594	SPTLC1	1
BP	GO:0032231	regulation of actin filament bundle assembly	1/159	81/18248	0.508569	0.608471	ENSSSCG00000005975	MTSS1	1
BP	GO:0072525	pyridine-containing compound biosynthetic process	1/159	81/18248	0.508569	0.608471	ENSSSCG00000024166	SLC2A6	1
BP	GO:0090630	activation of GTPase activity	1/159	81/18248	0.508569	0.608471	ENSSSCG00000034858	RAP1GAP2	1
BP	GO:0016570	histone modification	4/159	426/18248	0.510706	0.610406	ENSSSCG00000004334/ENSSSCG00000040961/ENSSSCG00000011048/ENSSSCG00000013517	MAP3K7/LIF/SUV39H2/UHRF1	4
BP	GO:0072657	protein localization to membrane	4/159	426/18248	0.510706	0.610406	ENSSSCG00000034167/ENSSSCG00000032722/ENSSSCG00000012332/ENSSSCG00000037494	SLC5A3/GLRB/WNK3/SPTBN4	4
BP	GO:0048705	skeletal system morphogenesis	2/159	196/18248	0.511307	0.610815	ENSSSCG00000008841/ENSSSCG00000005992	PDGFRA/SHAS2	2
BP	GO:0008630	intrinsic apoptotic signaling pathway in response to DNA damage	1/159	82/18248	0.51287	0.611129	ENSSSCG00000014898	DDIAS	1
BP	GO:0051702	interaction with symbiont	1/159	82/18248	0.51287	0.611129	ENSSSCG00000011727	PTX3	1
BP	GO:0140053	mitochondrial gene expression	1/159	82/18248	0.51287	0.611129	ENSSSCG00000037077	SHMT2	1
BP	GO:1901222	regulation of NIK/NF-kappaB signaling	1/159	82/18248	0.51287	0.611129	ENSSSCG00000004334	MAP3K7	1
BP	GO:1901800	positive regulation of proteasomal protein catabolic process	1/159	82/18248	0.51287	0.611129	ENSSSCG00000029160	ENSSSCG00000029160	1
BP	GO:0002449	lymphocyte mediated immunity	2/159	197/18248	0.514024	0.612194	ENSSSCG00000004334/ENSSSCG00000031615	MAP3K7/SERPINB9	2
BP	GO:0009260	ribonucleotide biosynthetic process	2/159	198/18248	0.516732	0.613412	ENSSSCG00000027952/ENSSSCG00000024166	ADCY5/SLC2A6	2
BP	GO:0010769	regulation of cell morphogenesis involved in differentiation	2/159	198/18248	0.516732	0.613412	ENSSSCG00000011791/ENSSSCG00000015398	MAP3K13/SEMA3A	2
BP	GO:0051188	cofactor biosynthetic process	2/159	198/18248	0.516732	0.613412	ENSSSCG00000016888/ENSSSCG00000024166	MOCS2/SLC2A6	2
BP	GO:0002824	positive regulation of adaptive immune response based on somatic recombination of immune receptors built from immunoglobulin superfamily domains	1/159	83/18248	0.517134	0.613412	ENSSSCG00000004334	MAP3K7	1
BP	GO:0006165	nucleoside diphosphate phosphorylation	1/159	83/18248	0.517134	0.613412	ENSSSCG00000024166	SLC2A6	1
BP	GO:0006672	ceramide metabolic process	1/159	83/18248	0.517134	0.613412	ENSSSCG00000009594	SPTLC1	1
BP	GO:0048704	embryonic skeletal system morphogenesis	1/159	83/18248	0.517134	0.613412	ENSSSCG00000008841	PDGFRA	1
BP	GO:1904950	negative regulation of establishment of protein localization	1/159	83/18248	0.517134	0.613412	ENSSSCG00000035355	F2R	1
BP	GO:0006091	generation of precursor metabolites and energy	3/159	314/18248	0.517466	0.613496	ENSSSCG00000037077/ENSSSCG00000004193/ENSSSCG00000024166	SHMT2/ENPP1/SLC2A6	3
BP	GO:0000041	transition metal ion transport	1/159	84/18248	0.52136	0.61563	ENSSSCG00000034278	SLC31A1	1
BP	GO:0002286	T cell activation involved in immune response	1/159	84/18248	0.52136	0.61563	ENSSSCG00000015487	TNFSF18	1
BP	GO:0002702	positive regulation of production of molecular mediator of immune response	1/159	84/18248	0.52136	0.61563	ENSSSCG00000004334	MAP3K7	1
BP	GO:0002793	positive regulation of peptide secretion	1/159	84/18248	0.52136	0.61563	ENSSSCG00000008090	IL1A	1
BP	GO:0009185	ribonucleoside diphosphate metabolic process	1/159	84/18248	0.52136	0.61563	ENSSSCG00000024166	SLC2A6	1
BP	GO:0031058	positive regulation of histone modification	1/159	84/18248	0.52136	0.61563	ENSSSCG00000040961	LIF	1
BP	GO:0046939	nucleotide phosphorylation	1/159	84/18248	0.52136	0.61563	ENSSSCG00000024166	SLC2A6	1
BP	GO:0050868	negative regulation of T cell activation	1/159	84/18248	0.52136	0.61563	ENSSSCG00000001131	BTN2A2	1
BP	GO:0032984	protein-containing complex disassembly	2/159	201/18248	0.524794	0.618712	ENSSSCG00000032956/ENSSSCG00000037494	BMERB1/SPTBN4	2
BP	GO:0051091	positive regulation of DNA binding transcription factor activity	2/159	201/18248	0.524794	0.618712	ENSSSCG00000021206/ENSSSCG00000011791	IL1RAP/MAP3K13	2
BP	GO:0009117	nucleotide metabolic process	4/159	434/18248	0.525359	0.618712	ENSSSCG00000037077/ENSSSCG00000004193/ENSSSCG00000027952/ENSSSCG00000024166	SHMT2/ENPP1/ADCY5/SLC2A6	4
BP	GO:0001952	regulation of cell-matrix adhesion	1/159	85/18248	0.52555	0.618712	ENSSSCG00000040183	CDK6	1
BP	GO:0002708	positive regulation of lymphocyte mediated immunity	1/159	85/18248	0.52555	0.618712	ENSSSCG00000004334	MAP3K7	1
BP	GO:0071901	negative regulation of protein serine/threonine kinase activity	1/159	85/18248	0.52555	0.618712	ENSSSCG00000010831	DUSP10	1
BP	GO:0046390	ribose phosphate biosynthetic process	2/159	202/18248	0.527461	0.620651	ENSSSCG00000027952/ENSSSCG00000024166	ADCY5/SLC2A6	2
[truncated: 930 more rows]
