# Supplementary material for: Role of ADAR1 on Proliferation and Differentiation in Porcine Preadipocytes
Source: Animals (Basel). 2024 Apr 17;14(8):1201. doi: 10.3390/ani14081201 (PMC11047480; doi:10.3390/ani14081201)
Supplement: Supplementary file 1 [file animals-14-01201-s001.zip › Table S4.xlsx]

## Sheet: Table S4
Table S4 Differentially expressed genes related to cell proliferation
gene_id	siA1	siA2	siA3	siNC1	siNC2	siNC3	A2	NC2	log2FoldChange	pvalue	padj	gene_name	gene_chr	gene_start	gene_end	gene_strand	gene_length	gene_biotype	gene_description	Family
ENSSSCG00000035824	797.816	680.367	761.476	1498.68	1626.43	1593.54	746.553	1572.88	-1.07455	6.89665e-31	4.9384e-28	PBRM1	13	34689721	34820957	-	8573	protein_coding	polybromo 1 [Source:VGNC Symbol;Acc:VGNC:91202] && sp|Q86U86|PB1_HUMAN Protein polybromo-1 OS=Homo sapiens OX=9606 GN=PBRM1 PE=1 SV=1 && PF00439:Bromodomain|PF00505:HMG (high mobility group) box|PF01426:BAH domain	HMG
ENSSSCG00000040961	843.844	953.938	1165.56	2179.81	3756.79	2381.24	987.782	2772.62	-1.489	3.26927e-07	8.88323e-06	LIF	14	47221560	47238749	-	4516	protein_coding	LIF interleukin 6 family cytokine [Source:VGNC Symbol;Acc:VGNC:89719] && sp|O62728|LIF_NEOVI Leukemia inhibitory factor OS=Neovison vison OX=452646 GN=LIF PE=2 SV=1 && PF01291:LIF / OSM family	-
ENSSSCG00000035077	70.0007	93.5632	68.6186	115.513	241.099	107.802	77.3942	154.804	-1.00284	0.000485398	0.00487119	INHBA	18	52889684	52900967	+	1873	protein_coding	inhibin subunit beta A [Source:VGNC Symbol;Acc:VGNC:89133] && sp|P03970|INHBA_PIG Inhibin beta A chain OS=Sus scrofa OX=9823 GN=INHBA PE=1 SV=1 && PF00019:Transforming growth factor beta like domain|PF00688:TGF-beta propeptide	-
ENSSSCG00000015584	18.2194	28.4757	18.1077	54.769	56.3223	37.357	21.6009	49.4828	-1.20123	0.00202309	0.0153727	PROX1	9	129532164	129580979	-	3788	protein_coding	prospero homeobox 1 [Source:VGNC Symbol;Acc:VGNC:91837] && sp|Q91018|PROX1_CHICK Prospero homeobox protein 1 OS=Gallus gallus OX=9031 GN=PROX1 PE=2 SV=1 && -	HPD
ENSSSCG00000016018	26.8496	17.2888	22.8729	48.7942	64.2271	33.0877	22.3371	48.703	-1.12474	0.00465231	0.0296661	FRZB	15	88332858	88377248	-	3074	protein_coding	frizzled related protein [Source:VGNC Symbol;Acc:VGNC:96308] && sp|Q92765|SFRP3_HUMAN Secreted frizzled-related protein 3 OS=Homo sapiens OX=9606 GN=FRZB PE=1 SV=2 && PF01392:Fz domain|PF01759:UNC-6/NTR/C345C module	-
ENSSSCG00000010831	25.8907	28.4757	37.1684	33.8572	71.1439	80.0508	30.5116	61.684	-1.01312	0.00680556	0.0396573	DUSP10	10	10866448	10905857	-	3423	protein_coding	dual specificity phosphatase 10 [Source:VGNC Symbol;Acc:VGNC:96246] && sp|Q9ESS0|DUS10_MOUSE Dual specificity protein phosphatase 10 OS=Mus musculus OX=10090 GN=Dusp10 PE=2 SV=2 && PF00782:Dual specificity phosphatase, catalytic domain|PF00581:Rhodanese-like domain	-
ENSSSCG00000027060	1461.38	1729.9	2122.41	3031.22	4483.05	3554.26	1771.23	3689.51	-1.05867	3.22488e-06	6.78004e-05	TBX2	12	36878675	36887513	-	2746	protein_coding	T-box transcription factor 2 [Source:VGNC Symbol;Acc:VGNC:93798] && sp|Q13207|TBX2_HUMAN T-box transcription factor TBX2 OS=Homo sapiens OX=9606 GN=TBX2 PE=1 SV=3 && -	T-box
ENSSSCG00000037755	91.0968	65.0874	81.008	184.223	153.157	166.506	79.0641	167.962	-1.08529	3.8222e-07	1.00492e-05	NSMCE2	4	14358649	14598092	-	1866	protein_coding	NSE2 (MMS21) homolog, SMC5-SMC6 complex SUMO ligase [Source:VGNC Symbol;Acc:VGNC:98828] && sp|Q91VT1|NSE2_MOUSE E3 SUMO-protein ligase NSE2 OS=Mus musculus OX=10090 GN=Nsmce2 PE=2 SV=1 && -	-
ENSSSCG00000007350	32.6031	26.4418	38.1214	107.546	132.407	49.0978	32.3888	96.3503	-1.57342	8.09667e-06	0.000150935	PPP1R16B	17	41752845	41866375	+	6403	protein_coding	protein phosphatase 1 regulatory subunit 16B [Source:VGNC Symbol;Acc:VGNC:95669] && sp|Q95N27|PP16B_BOVIN Protein phosphatase 1 regulatory inhibitor subunit 16B OS=Bos taurus OX=9913 GN=PPP1R16B PE=1 SV=1 && PF12796:Ankyrin repeats (3 copies)	-
ENSSSCG00000028821	63.2883	65.0874	60.0413	123.479	164.026	107.802	62.8057	131.769	-1.07082	1.10292e-05	0.000195143	SASS6	4	117985142	118050047	+	7769	protein_coding	SAS-6 centriolar assembly protein [Source:VGNC Symbol;Acc:VGNC:92585] && sp|Q6UVJ0|SAS6_HUMAN Spindle assembly abnormal protein 6 homolog OS=Homo sapiens OX=9606 GN=SASS6 PE=1 SV=1 && -	-
ENSSSCG00000008090	542.745	585.787	712.871	1429.97	2734.1	1317.1	613.801	1827.06	-1.57372	1.23734e-05	0.000215789	IL1A	3	43718368	43731119	+	1795	protein_coding	interleukin 1 alpha [Source:VGNC Symbol;Acc:VGNC:89091] && sp|P18430|IL1A_PIG Interleukin-1 alpha OS=Sus scrofa OX=9823 GN=IL1A PE=2 SV=1 && PF00340:Interleukin-1 / 18|PF02394:Interleukin-1 propeptide	-
ENSSSCG00000040815	104.522	135.26	142.955	254.925	479.233	255.095	127.579	329.751	-1.37107	1.56369e-09	7.55347e-08	DUSP5	14	120906343	120919395	+	2434	protein_coding	dual specificity phosphatase 5 [Source:VGNC Symbol;Acc:VGNC:87487] && sp|Q16690|DUS5_HUMAN Dual specificity protein phosphatase 5 OS=Homo sapiens OX=9606 GN=DUSP5 PE=1 SV=2 && PF00581:Rhodanese-like domain|PF00782:Dual specificity phosphatase, catalytic domain	-
ENSSSCG00000004755	4.79457	9.15292	14.2955	31.8656	36.5601	18.1448	9.41434	28.8568	-1.61756	0.0036362	0.0244414	DLL4	1	130376720	130386713	-	3844	protein_coding	delta like canonical Notch ligand 4 [Source:VGNC Symbol;Acc:VGNC:87337] && sp|Q9NR61|DLL4_HUMAN Delta-like protein 4 OS=Homo sapiens OX=9606 GN=DLL4 PE=1 SV=1 && -	-
ENSSSCG00000004013	14.3837	19.3228	16.2016	38.8362	36.5601	33.0877	16.636	36.1613	-1.1227	0.00849838	0.0471291	SMOC2	1	1193163	1333092	-	4778	protein_coding	SPARC related modular calcium binding 2 [Source:VGNC Symbol;Acc:VGNC:93260] && sp|Q9H3U7|SMOC2_HUMAN SPARC-related modular calcium-binding protein 2 OS=Homo sapiens OX=9606 GN=SMOC2 PE=1 SV=2 && PF16597:Thyroglobulin_1 repeat associated disordered domain|PF00086:Thyroglobulin type-1 repeat|PF07648:Kazal-type serine protease inhibitor domain|PF10591:Secreted protein acidic and rich in cysteine Ca …	-
ENSSSCG00000038584	14.3837	40.6796	22.8729	53.7732	64.2271	55.5019	25.9787	57.8341	-1.16023	0.0025537	0.0185257	FGF12	13	129240067	129817466	-	4196	protein_coding	fibroblast growth factor 12 [Source:VGNC Symbol;Acc:VGNC:88102] && sp|P61328|FGF12_HUMAN Fibroblast growth factor 12 OS=Homo sapiens OX=9606 GN=FGF12 PE=1 SV=1 && PF00167:Fibroblast growth factor	-
ENSSSCG00000037755	91.0968	65.0874	81.008	184.223	153.157	166.506	79.0641	167.962	-1.08529	3.8222e-07	1.00492e-05	NSMCE2	4	14358649	14598092	-	1866	protein_coding	NSE2 (MMS21) homolog, SMC5-SMC6 complex SUMO ligase [Source:VGNC Symbol;Acc:VGNC:98828] && sp|Q91VT1|NSE2_MOUSE E3 SUMO-protein ligase NSE2 OS=Mus musculus OX=10090 GN=Nsmce2 PE=2 SV=1 && -	-
ENSSSCG00000004334	560.965	565.447	567.056	1254.71	1381.38	1219.97	564.489	1285.35	-1.18741	1.38705e-35	1.53496e-32	MAP3K7	1	58481956	58548057	-	5244	protein_coding	mitogen-activated protein kinase kinase kinase 7 [Source:VGNC Symbol;Acc:VGNC:89987] && sp|A2VDU3|M3K7_BOVIN Mitogen-activated protein kinase kinase kinase 7 OS=Bos taurus OX=9913 GN=MAP3K7 PE=2 SV=1 && PF07714:Protein tyrosine kinase	-
ENSSSCG00000038521	1338.64	1548.88	1660.19	676.148	781.595	764.218	1515.9	740.654	1.03342	2.39936e-23	8.34496e-21	CHAC1	1	130360513	130363308	-	1549	protein_coding	ChaC glutathione specific gamma-glutamylcyclotransferase 1 [Source:VGNC Symbol;Acc:VGNC:86619] && sp|Q9BUX1|CHAC1_HUMAN Glutathione-specific gamma-glutamylcyclotransferase 1 OS=Homo sapiens OX=9606 GN=CHAC1 PE=1 SV=3 && PF04752:ChaC-like protein	-
ENSSSCG00000000443	124.659	80.3423	113.411	46.8026	33.5957	56.5692	106.137	45.6559	1.22135	2.06605e-05	0.00033895	GLI1	5	22732516	22747421	+	5191	protein_coding	GLI family zinc finger 1 [Source:VGNC Symbol;Acc:VGNC:88482] && sp|P08151|GLI1_HUMAN Zinc finger protein GLI1 OS=Homo sapiens OX=9606 GN=GLI1 PE=1 SV=1 && -	zf-C2H2
ENSSSCG00000004193	945.489	806.474	848.202	375.417	404.137	454.689	866.722	411.414	1.07609	8.34968e-21	2.16257e-18	ENPP1	1	31722721	31796595	-	11041	protein_coding	ectonucleotide pyrophosphatase/phosphodiesterase 1 [Source:VGNC Symbol;Acc:VGNC:87708] && sp|P22413|ENPP1_HUMAN Ectonucleotide pyrophosphatase/phosphodiesterase family member 1 OS=Homo sapiens OX=9606 GN=ENPP1 PE=1 SV=2 && PF01223:DNA/RNA non-specific endonuclease|PF01663:Type I phosphodiesterase / nucleotide pyrophosphatase	-
ENSSSCG00000037077	1458.51	1350.56	1367.61	616.4	549.389	768.488	1392.23	644.759	1.11175	1.7652e-22	5.65469e-20	SHMT2	5	22532894	22540321	+	3451	protein_coding	serine hydroxymethyltransferase 2 [Source:VGNC Symbol;Acc:VGNC:92856] && sp|Q3SZ20|GLYM_BOVIN Serine hydroxymethyltransferase, mitochondrial OS=Bos taurus OX=9913 GN=SHMT2 PE=2 SV=1 && PF00464:Serine hydroxymethyltransferase	-
ENSSSCG00000010523	55.617	51.8665	36.2154	11.9496	19.7622	28.8183	47.8996	20.1767	1.25202	0.00249332	0.0181962	HOGA1	14	108959134	108986726	+	5208	protein_coding	4-hydroxy-2-oxoglutarate aldolase 1 [Source:VGNC Symbol;Acc:VGNC:88927] && sp|Q86XE5|HOGA1_HUMAN 4-hydroxy-2-oxoglutarate aldolase, mitochondrial OS=Homo sapiens OX=9606 GN=HOGA1 PE=1 SV=1 && -	-
ENSSSCG00000009216	3555.65	3090.64	2764.76	671.169	802.345	989.428	3137.02	820.981	1.93476	3.56808e-57	1.44781e-53	SPP1	8	131077786	131085340	-	1507	protein_coding	secreted phosphoprotein 1 [Source:VGNC Symbol;Acc:VGNC:93419] && sp|P14287|OSTP_PIG Osteopontin OS=Sus scrofa OX=9823 GN=SPP1 PE=1 SV=1 && PF00865:Osteopontin	-
ENSSSCG00000008841	6944.46	6252.46	5293.16	2857.95	2205.46	3849.91	6163.36	2971.11	1.05279	4.32414e-05	0.000649703	PDGFRA	8	40967493	41021442	+	6660	protein_coding	platelet derived growth factor receptor alpha [Source:VGNC Symbol;Acc:VGNC:98179] && sp|P16234|PGFRA_HUMAN Platelet-derived growth factor receptor alpha OS=Homo sapiens OX=9606 GN=PDGFRA PE=1 SV=1 && PF07679:Immunoglobulin I-set domain|PF07714:Protein tyrosine kinase	-
ENSSSCG00000025924	303.976	343.743	314.502	65.7228	51.3817	90.7242	320.74	69.2763	2.21555	7.60963e-29	4.84094e-26	IGFBP5	15	118857479	118878522	-	6005	protein_coding	insulin like growth factor binding protein 5 [Source:VGNC Symbol;Acc:VGNC:96368] && sp|Q28985|IBP5_PIG Insulin-like growth factor-binding protein 5 OS=Sus scrofa OX=9823 GN=IGFBP5 PE=2 SV=2 && -	-
ENSSSCG00000020906	56.5759	34.5777	38.1214	15.9328	8.89299	28.8183	43.0917	17.8814	1.27751	0.00513234	0.031908	GHSR	13	110981604	111107423	-	10206	protein_coding	TNF superfamily member 10 [Source:NCBI gene (formerly Entrezgene);Acc:406191] && sp|Q95254|GHSR_PIG Growth hormone secretagogue receptor type 1 OS=Sus scrofa OX=9823 GN=GHSR PE=2 SV=1 && PF00001:7 transmembrane receptor (rhodopsin family)	-
